# Supplementary material for: Genome-wide linkage analysis combined with genome sequencing in large families with intracranial aneurysms
Source: Eur J Hum Genet. 2022 Mar 1;30(7):833–40. doi: 10.1038/s41431-022-01059-0 (PMC9259640; doi:10.1038/s41431-022-01059-0)
Supplement: Supplementary file 2 — Supplementary Table 3 [file 41431_2022_1059_MOESM2_ESM.xlsx]

## Sheet: TableS2
Supplementary Table 3. Non-parametric linkage analysis summary statistics. NPL: Non-parametric linkage score. Position on GRCh37.
Chromosome	Marker	Position	Statistic	Pedigree	NPL-score
1	1	2339395	Spairs	1	-0.4906
1	2	2418935	Spairs	1	-0.4906
1	3	3248098	Spairs	1	-0.5212
1	4	3451005	Spairs	1	-0.53
1	5	3616601	Spairs	1	-0.5334
1	6	4120898	Spairs	1	-0.6463
1	7	4578495	Spairs	1	-0.754
1	8	4787119	Spairs	1	-0.7995
1	9	5313445	Spairs	1	-0.7992
1	10	8274807	Spairs	1	-0.7963
1	11	9514846	Spairs	1	-0.7992
1	12	9535303	Spairs	1	-0.7992
1	13	9627103	Spairs	1	-0.7992
1	14	9746248	Spairs	1	-0.7993
1	15	9811541	Spairs	1	-0.7993
1	16	9922245	Spairs	1	-0.7993
1	17	10629562	Spairs	1	-0.7993
1	18	10790797	Spairs	1	-0.7992
1	19	10879725	Spairs	1	-0.7991
1	20	10908412	Spairs	1	-0.799
1	21	12180805	Spairs	1	-1.0439
1	22	12206866	Spairs	1	-1.0514
1	23	12252955	Spairs	1	-1.0626
1	24	12267999	Spairs	1	-1.0648
1	25	12663774	Spairs	1	-1.063
1	26	12699337	Spairs	1	-1.0631
1	27	14214412	Spairs	1	-1.0647
1	28	14228077	Spairs	1	-1.0647
1	29	14240110	Spairs	1	-1.0647
1	30	14297220	Spairs	1	-1.0648
1	31	14385135	Spairs	1	-1.0648
1	32	14678726	Spairs	1	-1.0642
1	33	14732019	Spairs	1	-1.0643
1	34	15009937	Spairs	1	-1.0645
1	35	15202204	Spairs	1	-1.0648
1	36	15431657	Spairs	1	-1.0648
1	37	16393357	Spairs	1	-0.9169
1	38	17601083	Spairs	1	-0.7983
1	39	18335916	Spairs	1	-0.7038
1	40	18521755	Spairs	1	-0.7992
1	41	18527213	Spairs	1	-0.7992
1	42	19147761	Spairs	1	-0.6665
1	43	20175112	Spairs	1	-0.7986
1	44	20750561	Spairs	1	-0.7992
1	45	20814522	Spairs	1	-0.7993
1	46	21894214	Spairs	1	-0.7651
1	47	23091273	Spairs	1	-0.7065
1	48	24506861	Spairs	1	-0.6676
1	49	24827829	Spairs	1	-0.6499
1	50	25015514	Spairs	1	-0.6417
1	51	26097731	Spairs	1	-0.5851
1	52	26909765	Spairs	1	-0.5598
1	53	29429004	Spairs	1	-0.5335
1	54	30858705	Spairs	1	-0.6369
1	55	31320651	Spairs	1	-0.6869
1	56	33796554	Spairs	1	-0.7993
1	57	34030514	Spairs	1	-0.7993
1	58	34046066	Spairs	1	-0.7993
1	59	34071525	Spairs	1	-0.7993
1	60	34208399	Spairs	1	-0.7935
1	61	35250720	Spairs	1	-0.8028
1	62	36752433	Spairs	1	-0.8063
1	63	37349733	Spairs	1	-0.8345
1	64	37855834	Spairs	1	-0.8729
1	65	38117142	Spairs	1	-0.8929
1	66	38456106	Spairs	1	-0.9176
1	67	39204184	Spairs	1	-0.8809
1	68	39278828	Spairs	1	-0.8782
1	69	39472585	Spairs	1	-0.8691
1	70	40433771	Spairs	1	-0.8253
1	71	40827598	Spairs	1	-0.8094
1	72	41073802	Spairs	1	-0.7991
1	73	41442786	Spairs	1	-0.7994
1	74	42551252	Spairs	1	-0.7992
1	75	43696080	Spairs	1	-0.6417
1	76	44994835	Spairs	1	-0.404
1	77	49219384	Spairs	1	0.1734
1	78	50722989	Spairs	1	0.2061
1	79	50907438	Spairs	1	0.208
1	80	53074532	Spairs	1	0.2626
1	81	53807803	Spairs	1	0.2633
1	82	54967890	Spairs	1	0.2634
1	83	55012825	Spairs	1	0.2634
1	84	55046392	Spairs	1	0.2634
1	85	56846350	Spairs	1	0.2557
1	86	56914341	Spairs	1	0.2555
1	87	58372040	Spairs	1	0.2549
1	88	58802060	Spairs	1	0.3598
1	89	58872522	Spairs	1	0.3641
1	90	59693470	Spairs	1	0.3484
1	91	60023941	Spairs	1	0.2577
1	92	60484684	Spairs	1	0.259
1	93	60730938	Spairs	1	0.2583
1	94	60975097	Spairs	1	0.2584
1	95	62380298	Spairs	1	0.2634
1	96	62422442	Spairs	1	0.2634
1	97	62898142	Spairs	1	0.3255
1	98	63231401	Spairs	1	0.3308
1	99	63580025	Spairs	1	0.5621
1	100	64313696	Spairs	1	1.1557
1	101	64737015	Spairs	1	1.4698
1	102	65103510	Spairs	1	1.6899
1	103	65874037	Spairs	1	1.9476
1	104	66796248	Spairs	1	2.3041
1	105	67231916	Spairs	1	2.3884
1	106	67283439	Spairs	1	2.3884
1	107	68084290	Spairs	1	2.3872
1	108	68622994	Spairs	1	2.3839
1	109	69920839	Spairs	1	2.3886
1	110	70143124	Spairs	1	2.3886
1	111	70272063	Spairs	1	2.3886
1	112	72424117	Spairs	1	2.3884
1	113	72458685	Spairs	1	2.384
1	114	72508296	Spairs	1	2.3787
1	115	72837239	Spairs	1	2.3384
1	116	74861767	Spairs	1	1.8402
1	117	77138904	Spairs	1	0.3476
1	118	77259107	Spairs	1	0.2634
1	119	77547831	Spairs	1	0.2629
1	120	77857683	Spairs	1	0.2637
1	121	78762998	Spairs	1	0.2634
1	122	79490302	Spairs	1	0.2639
1	123	83474843	Spairs	1	0.2634
1	124	86021169	Spairs	1	0.2641
1	125	86962331	Spairs	1	0.2626
1	126	87371762	Spairs	1	0.2634
1	127	88242446	Spairs	1	0.0452
1	128	88657007	Spairs	1	-0.0242
1	129	91517927	Spairs	1	-0.4792
1	130	91567210	Spairs	1	-0.4948
1	131	94185344	Spairs	1	-0.9797
1	132	95116807	Spairs	1	-1.0646
1	133	96694568	Spairs	1	-1.0643
1	134	97717279	Spairs	1	-1.0644
1	135	98595853	Spairs	1	-1.0643
1	136	98757816	Spairs	1	-1.0641
1	137	98954240	Spairs	1	-1.0643
1	138	100043789	Spairs	1	-1.0648
1	139	100079760	Spairs	1	-1.0646
1	140	100806404	Spairs	1	-1.0645
1	141	102304094	Spairs	1	-1.0647
1	142	102394835	Spairs	1	-1.0492
1	143	105144179	Spairs	1	-0.799
1	144	105181524	Spairs	1	-0.8067
1	145	105286219	Spairs	1	-0.8242
1	146	106540583	Spairs	1	-1.0648
1	147	106653622	Spairs	1	-1.0648
1	148	107865978	Spairs	1	-1.0647
1	149	108408983	Spairs	1	-1.0648
1	150	108459260	Spairs	1	-1.0648
1	151	108744934	Spairs	1	-1.0648
1	152	109258150	Spairs	1	-1.0645
1	153	109352915	Spairs	1	-1.0645
1	154	110173775	Spairs	1	-1.0648
1	155	110332816	Spairs	1	-1.0641
1	156	111218920	Spairs	1	-1.0582
1	157	111257724	Spairs	1	-1.058
1	158	111439902	Spairs	1	-1.0577
1	159	111485207	Spairs	1	-1.0576
1	160	112489832	Spairs	1	-1.0568
1	161	112687359	Spairs	1	-1.0574
1	162	112773825	Spairs	1	-1.0576
1	163	114703427	Spairs	1	-1.0594
1	164	115835500	Spairs	1	-1.0648
1	165	116709648	Spairs	1	-1.0648
1	166	117019614	Spairs	1	-1.0498
1	167	117206336	Spairs	1	-1.0397
1	168	117844251	Spairs	1	-1.0109
1	169	118784987	Spairs	1	-0.994
1	170	147051058	Spairs	1	-0.8837
1	171	153169522	Spairs	1	-0.8078
1	172	153678097	Spairs	1	-0.7988
1	173	156650909	Spairs	1	-0.7986
1	174	158058109	Spairs	1	-0.7992
1	175	158744090	Spairs	1	-0.7992
1	176	158750550	Spairs	1	-0.7992
1	177	159685136	Spairs	1	-0.5915
1	178	160464548	Spairs	1	-0.2921
1	179	161272441	Spairs	1	-0.0185
1	180	161370985	Spairs	1	-0.0023
1	181	161662484	Spairs	1	0.0089
1	182	161678254	Spairs	1	0.0094
1	183	161694857	Spairs	1	0.0103
1	184	161738238	Spairs	1	0.0132
1	185	162813651	Spairs	1	0.1164
1	186	162893276	Spairs	1	0.124
1	187	163535185	Spairs	1	0.0144
1	188	163836720	Spairs	1	-0.042
1	189	164496611	Spairs	1	-0.2661
1	190	165425536	Spairs	1	-0.5335
1	191	166489143	Spairs	1	-0.5335
1	192	166618118	Spairs	1	-0.5335
1	193	167096931	Spairs	1	-0.5326
1	194	167722003	Spairs	1	-0.5328
1	195	167748385	Spairs	1	-0.5327
1	196	167825606	Spairs	1	-0.5329
1	197	168317903	Spairs	1	-0.5335
1	198	168375973	Spairs	1	-0.5335
1	199	168450775	Spairs	1	-0.5335
1	200	168575163	Spairs	1	-0.5335
1	201	169280253	Spairs	1	-0.3624
1	202	169498975	Spairs	1	-0.3128
1	203	170237860	Spairs	1	-0.1021
1	204	170642899	Spairs	1	-0.0121
1	205	170649992	Spairs	1	-0.0105
1	206	172789765	Spairs	1	0.263
1	207	173266578	Spairs	1	0.2631
1	208	173445678	Spairs	1	0.2631
1	209	177074669	Spairs	1	-0.094
1	210	180540896	Spairs	1	-0.3497
1	211	181050713	Spairs	1	-0.4572
1	212	181393238	Spairs	1	-0.5335
1	213	181736189	Spairs	1	-0.5335
1	214	182392412	Spairs	1	-0.5334
1	215	182922975	Spairs	1	-0.5331
1	216	182979560	Spairs	1	-0.5332
1	217	183542387	Spairs	1	-0.5335
1	218	183937066	Spairs	1	-0.5333
1	219	186851157	Spairs	1	-0.5327
1	220	190673080	Spairs	1	-0.5335
1	221	191511510	Spairs	1	-0.5335
1	222	192108478	Spairs	1	-0.5338
1	223	194084026	Spairs	1	-0.533
1	224	195267072	Spairs	1	-0.5335
1	225	195277736	Spairs	1	-0.5335
1	226	195477551	Spairs	1	-0.5335
1	227	197919693	Spairs	1	-0.5333
1	228	198087021	Spairs	1	-0.5335
1	229	198421408	Spairs	1	-0.5335
1	230	199257785	Spairs	1	-0.5336
1	231	200178964	Spairs	1	-0.5335
1	232	201059787	Spairs	1	-0.5327
1	233	201068298	Spairs	1	-0.5328
1	234	201105488	Spairs	1	-0.5325
1	235	202564040	Spairs	1	-0.535
1	236	203193736	Spairs	1	-0.5335
1	237	203365232	Spairs	1	-0.5335
1	238	203658486	Spairs	1	-0.5331
1	239	203963678	Spairs	1	-0.5331
1	240	204980360	Spairs	1	-0.534
1	241	205292420	Spairs	1	-0.5337
1	242	206243870	Spairs	1	-0.7993
1	243	206626607	Spairs	1	-0.7987
1	244	208408503	Spairs	1	-0.7992
1	245	208529031	Spairs	1	-0.7992
1	246	208732621	Spairs	1	-0.7992
1	247	209775800	Spairs	1	-0.7992
1	248	210858403	Spairs	1	-0.9877
1	249	211856601	Spairs	1	-1.0247
1	250	212610755	Spairs	1	-1.0648
1	251	213524560	Spairs	1	-0.8386
1	252	213677091	Spairs	1	-0.7992
1	253	213720321	Spairs	1	-0.7992
1	254	213853968	Spairs	1	-0.7992
1	255	214152475	Spairs	1	-0.7992
1	256	214543098	Spairs	1	-0.7988
1	257	214820099	Spairs	1	-0.7979
1	258	215694431	Spairs	1	-0.7983
1	259	215912320	Spairs	1	-0.7978
1	260	216715514	Spairs	1	-0.7992
1	261	216787169	Spairs	1	-0.7992
1	262	216913261	Spairs	1	-0.7992
1	263	216965834	Spairs	1	-0.7993
1	264	217081526	Spairs	1	-0.7992
1	265	217230015	Spairs	1	-0.7992
1	266	217351406	Spairs	1	-0.7992
1	267	217507258	Spairs	1	-0.7989
1	268	218304346	Spairs	1	-0.7992
1	269	218428101	Spairs	1	-0.7985
1	270	218596461	Spairs	1	-0.7973
1	271	219446253	Spairs	1	-0.7992
1	272	219625808	Spairs	1	-0.8063
1	273	223147097	Spairs	1	-0.7665
1	274	223672283	Spairs	1	-0.7554
1	275	223938565	Spairs	1	-0.743
1	276	226965174	Spairs	1	-0.4233
1	277	229471199	Spairs	1	-0.0023
1	278	229974348	Spairs	1	-0.0023
1	279	230409562	Spairs	1	-0.1518
1	280	230624383	Spairs	1	-0.2258
1	281	230768037	Spairs	1	-0.2749
1	282	230908863	Spairs	1	-0.3245
1	283	231873198	Spairs	1	-0.4592
1	284	232168500	Spairs	1	-0.4856
1	285	232349350	Spairs	1	-0.5335
1	286	232409847	Spairs	1	-0.5427
1	287	233304042	Spairs	1	-0.6721
1	288	234039857	Spairs	1	-0.7988
1	289	235565912	Spairs	1	-0.432
1	290	236682248	Spairs	1	0.0241
1	291	237177572	Spairs	1	0.2645
1	292	237212306	Spairs	1	0.2632
1	293	237456093	Spairs	1	0.2631
1	294	237552147	Spairs	1	0.2634
1	295	237990122	Spairs	1	0.2632
1	296	239306871	Spairs	1	0.2614
1	297	239924343	Spairs	1	0.2616
1	298	240065878	Spairs	1	0.2634
1	299	240532424	Spairs	1	0.2611
1	300	240694114	Spairs	1	0.2595
1	301	240712898	Spairs	1	0.2589
1	302	240856523	Spairs	1	0.259
1	303	241186056	Spairs	1	0.2599
1	304	241258422	Spairs	1	0.2601
1	305	241264216	Spairs	1	0.2601
1	306	241320367	Spairs	1	0.2606
1	307	241356618	Spairs	1	0.2594
1	308	241522325	Spairs	1	0.2599
1	309	241862049	Spairs	1	0.2587
1	310	242114617	Spairs	1	0.259
1	311	242673425	Spairs	1	0.263
1	312	244511176	Spairs	1	0.2664
1	313	244777718	Spairs	1	0.2641
1	314	245084254	Spairs	1	0.263
1	315	245586529	Spairs	1	0.2902
1	316	245668132	Spairs	1	0.293
1	317	245840409	Spairs	1	0.299
1	318	246116352	Spairs	1	0.3058
2	1	333665	Spairs	1	-0.7743
2	2	597557	Spairs	1	-0.7876
2	3	796546	Spairs	1	-0.7954
2	4	1584345	Spairs	1	-0.7949
2	5	2460597	Spairs	1	-0.8016
2	6	2709646	Spairs	1	-0.7717
2	7	3083625	Spairs	1	-0.7267
2	8	3480563	Spairs	1	-0.6521
2	9	3994038	Spairs	1	-0.5735
2	10	6494761	Spairs	1	-0.9701
2	11	7392102	Spairs	1	-1.0222
2	12	7460260	Spairs	1	-1.0261
2	13	7519326	Spairs	1	-1.0299
2	14	7579103	Spairs	1	-1.0334
2	15	7656440	Spairs	1	-1.0382
2	16	7871194	Spairs	1	-1.0507
2	17	8104849	Spairs	1	-0.9538
2	18	8310994	Spairs	1	-0.8407
2	19	8447909	Spairs	1	-0.7612
2	20	8522651	Spairs	1	-0.7141
2	21	10079684	Spairs	1	0.0015
2	22	10259201	Spairs	1	-0.4787
2	23	10312826	Spairs	1	-0.6336
2	24	10368321	Spairs	1	-0.8014
2	25	10407935	Spairs	1	-0.8014
2	26	10495974	Spairs	1	-0.8012
2	27	11126753	Spairs	1	-0.8006
2	28	11215734	Spairs	1	-0.8004
2	29	11300732	Spairs	1	-0.8004
2	30	11654588	Spairs	1	-0.8003
2	31	11792857	Spairs	1	-0.8001
2	32	12284801	Spairs	1	-0.7996
2	33	12409041	Spairs	1	-0.799
2	34	12790328	Spairs	1	-0.7985
2	35	14317807	Spairs	1	-0.7996
2	36	15138286	Spairs	1	-0.7989
2	37	16111304	Spairs	1	-0.7983
2	38	16809949	Spairs	1	-0.8011
2	39	18520021	Spairs	1	-0.8014
2	40	18673234	Spairs	1	-0.8016
2	41	18695114	Spairs	1	-0.8016
2	42	19967944	Spairs	1	-0.8013
2	43	20728089	Spairs	1	-0.6599
2	44	21184545	Spairs	1	-0.5695
2	45	21245813	Spairs	1	-0.5605
2	46	22776833	Spairs	1	-0.4449
2	47	25705428	Spairs	1	-0.1764
2	48	28320181	Spairs	1	0.0019
2	49	29763753	Spairs	1	0.0003
2	50	30649220	Spairs	1	0.0015
2	51	31112433	Spairs	1	-0.0016
2	52	32509330	Spairs	1	-0.0074
2	53	34264495	Spairs	1	-0.0048
2	54	34909001	Spairs	1	-0.0073
2	55	36176752	Spairs	1	-0.0075
2	56	36354424	Spairs	1	-0.0075
2	57	36392700	Spairs	1	-0.0075
2	58	36533630	Spairs	1	-0.0056
2	59	36621057	Spairs	1	-0.0064
2	60	39752158	Spairs	1	-0.0008
2	61	40087025	Spairs	1	-0.0003
2	62	40580065	Spairs	1	0.0015
2	63	40825531	Spairs	1	0.0015
2	64	41388121	Spairs	1	0.0015
2	65	43142947	Spairs	1	0.645
2	66	43215855	Spairs	1	0.6833
2	67	43278660	Spairs	1	0.9814
2	68	44000495	Spairs	1	1.3123
2	69	44204717	Spairs	1	1.35
2	70	44317749	Spairs	1	1.3757
2	71	45159934	Spairs	1	1.6075
2	72	45391048	Spairs	1	1.6062
2	73	45635313	Spairs	1	1.6058
2	74	46049445	Spairs	1	1.6076
2	75	47243312	Spairs	1	1.3107
2	76	47322330	Spairs	1	1.3004
2	77	47325973	Spairs	1	1.2999
2	78	47763895	Spairs	1	1.2227
2	79	48831931	Spairs	1	0.9343
2	80	50142117	Spairs	1	0.723
2	81	50174895	Spairs	1	0.7213
2	82	50302978	Spairs	1	0.7132
2	83	52326591	Spairs	1	0.3601
2	84	52703590	Spairs	1	0.3312
2	85	55991651	Spairs	1	0.0015
2	86	57394031	Spairs	1	0.0015
2	87	57714717	Spairs	1	0.0015
2	88	59601449	Spairs	1	0.0855
2	89	60040489	Spairs	1	0.0811
2	90	60598672	Spairs	1	0.0714
2	91	60785937	Spairs	1	0.0669
2	92	61007782	Spairs	1	0.0493
2	93	65512068	Spairs	1	-0.2241
2	94	65605194	Spairs	1	-0.2379
2	95	66089760	Spairs	1	-0.3146
2	96	66114501	Spairs	1	-0.3199
2	97	67743078	Spairs	1	-0.5991
2	98	68115179	Spairs	1	-0.6663
2	99	68350615	Spairs	1	-0.6725
2	100	69053557	Spairs	1	-0.6958
2	101	69305747	Spairs	1	-0.701
2	102	70520498	Spairs	1	-0.7163
2	103	70777550	Spairs	1	-0.7196
2	104	70817894	Spairs	1	-0.7204
2	105	71263768	Spairs	1	-0.7326
2	106	71791577	Spairs	1	-0.7487
2	107	73774019	Spairs	1	-0.8008
2	108	74127289	Spairs	1	-0.8013
2	109	74355244	Spairs	1	-0.8016
2	110	75672583	Spairs	1	-0.8014
2	111	75673718	Spairs	1	-0.8014
2	112	75705619	Spairs	1	-0.8014
2	113	75714591	Spairs	1	-0.8014
2	114	76387187	Spairs	1	-0.8013
2	115	77468540	Spairs	1	-0.802
2	116	77663264	Spairs	1	-0.8018
2	117	77729748	Spairs	1	-0.8018
2	118	78102968	Spairs	1	-0.8016
2	119	78330028	Spairs	1	-0.7673
2	120	79224687	Spairs	1	-0.6261
2	121	83390541	Spairs	1	-0.1481
2	122	86857824	Spairs	1	0.0837
2	123	88992491	Spairs	1	0.2691
2	124	95700730	Spairs	1	0.4648
2	125	99847890	Spairs	1	1.0949
2	126	100976685	Spairs	1	1.6081
2	127	104036433	Spairs	1	1.6038
2	128	104950170	Spairs	1	1.6042
2	129	106020941	Spairs	1	1.6076
2	130	106649971	Spairs	1	1.6075
2	131	108602755	Spairs	1	1.6075
2	132	109610788	Spairs	1	1.6076
2	133	110256233	Spairs	1	1.6078
2	134	110448229	Spairs	1	1.6078
2	135	111451816	Spairs	1	1.6076
2	136	112373169	Spairs	1	1.6013
2	137	112373660	Spairs	1	1.6013
2	138	112939548	Spairs	1	1.6016
2	139	115741770	Spairs	1	1.6076
2	140	116733337	Spairs	1	1.6071
2	141	120043214	Spairs	1	1.6071
2	142	120096939	Spairs	1	1.6071
2	143	120247486	Spairs	1	1.6074
2	144	121164027	Spairs	1	0.8566
2	145	121202152	Spairs	1	0.8151
2	146	121670669	Spairs	1	0.2691
2	147	123395522	Spairs	1	-0.4508
2	148	123416609	Spairs	1	-0.4605
2	149	123795919	Spairs	1	-0.6474
2	150	124280718	Spairs	1	-0.8016
2	151	124484294	Spairs	1	-0.534
2	152	125331126	Spairs	1	-0.5338
2	153	126193494	Spairs	1	-0.5339
2	154	127421701	Spairs	1	-0.534
2	155	127430211	Spairs	1	-0.534
2	156	127524945	Spairs	1	-0.5339
2	157	127533079	Spairs	1	-0.5337
2	158	129314229	Spairs	1	-0.534
2	159	129505570	Spairs	1	-0.5339
2	160	129773352	Spairs	1	-0.5339
2	161	130662416	Spairs	1	-0.5336
2	162	132339510	Spairs	1	-0.6131
2	163	133769673	Spairs	1	-0.5126
2	164	134040519	Spairs	1	-0.4817
2	165	134270455	Spairs	1	-0.4505
2	166	134918734	Spairs	1	-0.3393
2	167	134993718	Spairs	1	-0.3327
2	168	138789029	Spairs	1	-0.1186
2	169	142998565	Spairs	1	0.6368
2	170	143760384	Spairs	1	0.9252
2	171	147318659	Spairs	1	1.634
2	172	150020329	Spairs	1	3.055
2	173	150766179	Spairs	1	3.4817
2	174	150940963	Spairs	1	3.4817
2	175	151731930	Spairs	1	3.4814
2	176	153534527	Spairs	1	3.4814
2	177	154844785	Spairs	1	3.4814
2	178	154944691	Spairs	1	3.4814
2	179	155219508	Spairs	1	3.4795
2	180	155474355	Spairs	1	3.477
2	181	155496698	Spairs	1	3.4769
2	182	155629561	Spairs	1	3.4777
2	183	155944539	Spairs	1	3.4781
2	184	156652388	Spairs	1	3.4789
2	185	158157361	Spairs	1	3.4817
2	186	158417363	Spairs	1	3.4819
2	187	159204593	Spairs	1	3.4819
2	188	164250311	Spairs	1	2.0742
2	189	165647332	Spairs	1	1.8027
2	190	166399467	Spairs	1	1.673
2	191	166748913	Spairs	1	1.6078
2	192	168802437	Spairs	1	1.6061
2	193	168837207	Spairs	1	1.6055
2	194	169100650	Spairs	1	1.6061
2	195	169536911	Spairs	1	1.6076
2	196	169748422	Spairs	1	1.4271
2	197	170016750	Spairs	1	1.188
2	198	171060729	Spairs	1	0.4861
2	199	171111774	Spairs	1	0.45
2	200	171469234	Spairs	1	0.2691
2	201	171529969	Spairs	1	0.2691
2	202	171548493	Spairs	1	0.2691
2	203	172953438	Spairs	1	-0.5339
2	204	173214847	Spairs	1	-0.5339
2	205	173521724	Spairs	1	-0.5332
2	206	174336932	Spairs	1	-0.5321
2	207	175920757	Spairs	1	-0.5337
2	208	176680246	Spairs	1	-0.5339
2	209	177096308	Spairs	1	-0.5337
2	210	177365599	Spairs	1	-0.5337
2	211	177769236	Spairs	1	-0.534
2	212	180215310	Spairs	1	-0.5339
2	213	180287156	Spairs	1	-0.5339
2	214	180303911	Spairs	1	-0.5339
2	215	180595863	Spairs	1	-0.5342
2	216	182273419	Spairs	1	0.2687
2	217	184134742	Spairs	1	0.2691
2	218	184364553	Spairs	1	0.2686
2	219	184909755	Spairs	1	0.2686
2	220	188640654	Spairs	1	0.2693
2	221	191020292	Spairs	1	0.2705
2	222	191029604	Spairs	1	0.2707
2	223	191247547	Spairs	1	0.2718
2	224	193858558	Spairs	1	0.2733
2	225	194189678	Spairs	1	0.273
2	226	194748016	Spairs	1	0.2732
2	227	195978752	Spairs	1	0.2716
2	228	199494728	Spairs	1	0.2675
2	229	201072852	Spairs	1	0.267
2	230	201208692	Spairs	1	0.2661
2	231	201312329	Spairs	1	0.2661
2	232	204440428	Spairs	1	0.2691
2	233	205024829	Spairs	1	0.27
2	234	205140805	Spairs	1	0.2701
2	235	205620551	Spairs	1	0.2697
2	236	205847150	Spairs	1	0.2695
2	237	207067503	Spairs	1	0.2689
2	238	207470884	Spairs	1	0.2686
2	239	208610801	Spairs	1	0.8406
2	240	209190632	Spairs	1	1.1363
2	241	212406789	Spairs	1	2.4093
2	242	212418110	Spairs	1	2.4093
2	243	212808107	Spairs	1	2.4064
2	244	213858069	Spairs	1	2.4089
2	245	215437176	Spairs	1	2.4099
2	246	216409359	Spairs	1	2.4104
2	247	216506362	Spairs	1	2.4106
2	248	216676912	Spairs	1	2.4093
2	249	216861460	Spairs	1	2.4106
2	250	216972732	Spairs	1	2.4104
2	251	217211217	Spairs	1	3.2159
2	252	217493755	Spairs	1	4.2844
2	253	217755282	Spairs	1	4.2844
2	254	218310340	Spairs	1	4.2844
2	255	218721834	Spairs	1	3.8877
2	256	218756117	Spairs	1	3.8558
2	257	220521602	Spairs	1	2.4106
2	258	220569845	Spairs	1	2.4106
2	259	220771575	Spairs	1	2.4106
2	260	220915008	Spairs	1	2.4083
2	261	220992143	Spairs	1	2.407
2	262	221400478	Spairs	1	2.4054
2	263	221826031	Spairs	1	2.4069
2	264	222044974	Spairs	1	2.4089
2	265	222493572	Spairs	1	2.4106
2	266	222818891	Spairs	1	2.4106
2	267	222903188	Spairs	1	2.3036
2	268	223610799	Spairs	1	1.5548
2	269	223727213	Spairs	1	1.4513
2	270	226735227	Spairs	1	0.2662
2	271	227686907	Spairs	1	0.2691
2	272	228062790	Spairs	1	0.2421
2	273	230030405	Spairs	1	0.091
2	274	231029373	Spairs	1	0.0019
2	275	231385231	Spairs	1	0.0015
2	276	231579273	Spairs	1	0.0015
2	277	231825834	Spairs	1	0.0015
2	278	232282909	Spairs	1	0.0015
2	279	232533884	Spairs	1	0.0015
2	280	233310149	Spairs	1	0.0737
2	281	233537125	Spairs	1	0.1018
2	282	233722093	Spairs	1	0.12
2	283	233868678	Spairs	1	0.1304
2	284	234909799	Spairs	1	0.197
2	285	235493171	Spairs	1	0.2691
2	286	237156549	Spairs	1	0.7653
2	287	238604650	Spairs	1	1.011
2	288	238836195	Spairs	1	1.072
2	289	239095422	Spairs	1	1.0719
2	290	239832812	Spairs	1	1.0722
2	291	239841003	Spairs	1	1.0722
2	292	240245917	Spairs	1	1.1722
2	293	241224940	Spairs	1	1.0287
2	294	241531479	Spairs	1	1.0021
2	295	242068968	Spairs	1	0.969
3	1	211745	Spairs	1	0.0085
3	2	361508	Spairs	1	0.0085
3	3	444024	Spairs	1	0.0073
3	4	932212	Spairs	1	0.0076
3	5	1207591	Spairs	1	0.0085
3	6	1404179	Spairs	1	0.0062
3	7	1899796	Spairs	1	0.0064
3	8	2169803	Spairs	1	0.0086
3	9	2756407	Spairs	1	0.069
3	10	4621315	Spairs	1	0.0474
3	11	5115389	Spairs	1	0.0166
3	12	5375206	Spairs	1	0.0099
3	13	5426928	Spairs	1	0.0097
3	14	5493389	Spairs	1	0.0093
3	15	5787176	Spairs	1	0.0085
3	16	5898038	Spairs	1	0.0085
3	17	6187451	Spairs	1	0.0085
3	18	6224872	Spairs	1	0.0085
3	19	7389984	Spairs	1	0.0089
3	20	7511375	Spairs	1	0.0089
3	21	7591405	Spairs	1	0.0093
3	22	7701440	Spairs	1	0.0085
3	23	7903022	Spairs	1	0.0085
3	24	8601334	Spairs	1	0.2285
3	25	8621403	Spairs	1	0.2355
3	26	8645381	Spairs	1	0.2421
3	27	8693750	Spairs	1	0.2581
3	28	8748648	Spairs	1	0.2777
3	29	9101668	Spairs	1	0.2778
3	30	9187812	Spairs	1	0.2783
3	31	9352319	Spairs	1	0.2774
3	32	9775160	Spairs	1	0.2768
3	33	10452231	Spairs	1	0.2768
3	34	11080169	Spairs	1	0.2775
3	35	11999083	Spairs	1	-0.5289
3	36	13192364	Spairs	1	-0.528
3	37	13337476	Spairs	1	-0.5278
3	38	14345707	Spairs	1	0.278
3	39	14661876	Spairs	1	0.2777
3	40	15194136	Spairs	1	0.2743
3	41	15359819	Spairs	1	0.2743
3	42	16401146	Spairs	1	0.2722
3	43	19237783	Spairs	1	0.273
3	44	20949819	Spairs	1	0.2777
3	45	21663649	Spairs	1	0.2771
3	46	22473729	Spairs	1	0.2777
3	47	23684312	Spairs	1	0.2777
3	48	24357082	Spairs	1	0.5684
3	49	26651227	Spairs	1	1.6238
3	50	27353716	Spairs	1	1.5198
3	51	28783357	Spairs	1	1.0937
3	52	28871192	Spairs	1	1.055
3	53	28882980	Spairs	1	1.0495
3	54	29133039	Spairs	1	0.952
3	55	29270895	Spairs	1	0.916
3	56	31178850	Spairs	1	0.3545
3	57	31677395	Spairs	1	0.2174
3	58	32216014	Spairs	1	0.0864
3	59	32344306	Spairs	1	0.05
3	60	32511297	Spairs	1	0.0086
3	61	34247545	Spairs	1	0.0087
3	62	34589121	Spairs	1	0.0085
3	63	34997498	Spairs	1	0.0086
3	64	36401634	Spairs	1	0.008
3	65	36595444	Spairs	1	0.0082
3	66	36691744	Spairs	1	0.0082
3	67	37149447	Spairs	1	0.0085
3	68	38680628	Spairs	1	0.0085
3	69	39448581	Spairs	1	0.008
3	70	40966907	Spairs	1	0.0096
3	71	45016919	Spairs	1	0.0086
3	72	45211087	Spairs	1	0.0085
3	73	45633834	Spairs	1	0.0085
3	74	46605447	Spairs	1	0.0087
3	75	53573517	Spairs	1	0.0089
3	76	53737575	Spairs	1	0.0088
3	77	53745283	Spairs	1	0.0088
3	78	54613359	Spairs	1	0.0085
3	79	54894545	Spairs	1	0.0074
3	80	55801004	Spairs	1	0.0078
3	81	57545993	Spairs	1	0.2777
3	82	59649815	Spairs	1	0.2777
3	83	59820539	Spairs	1	0.2777
3	84	60030402	Spairs	1	0.2775
3	85	60120243	Spairs	1	0.2639
3	86	60270554	Spairs	1	0.2384
3	87	61459331	Spairs	1	0.056
3	88	61480657	Spairs	1	0.054
3	89	61956588	Spairs	1	0.009
3	90	61983459	Spairs	1	0.0091
3	91	62659658	Spairs	1	0.0096
3	92	63420897	Spairs	1	0.0094
3	93	63532999	Spairs	1	0.0097
3	94	64097856	Spairs	1	0.0097
3	95	64557634	Spairs	1	0.0096
3	96	65153035	Spairs	1	0.0084
3	97	65406021	Spairs	1	0.0082
3	98	65419616	Spairs	1	0.0082
3	99	65854178	Spairs	1	0.0085
3	100	66479487	Spairs	1	0.0085
3	101	67317284	Spairs	1	0.0087
3	102	67422015	Spairs	1	0.0085
3	103	67468422	Spairs	1	0.0085
3	104	68945048	Spairs	1	0.0085
3	105	69059023	Spairs	1	0.0085
3	106	69139300	Spairs	1	0.0087
3	107	69843971	Spairs	1	0.0087
3	108	71224429	Spairs	1	0.008
3	109	71334477	Spairs	1	0.0216
3	110	71496008	Spairs	1	0.0423
3	111	71850562	Spairs	1	0.1987
3	112	71980438	Spairs	1	0.2547
3	113	72185239	Spairs	1	0.3366
3	114	73919008	Spairs	1	1.0893
3	115	77046740	Spairs	1	1.6239
3	116	77698442	Spairs	1	1.6239
3	117	77755170	Spairs	1	1.6238
3	118	81096365	Spairs	1	1.6242
3	119	83662948	Spairs	1	1.4874
3	120	94832290	Spairs	1	0.7881
3	121	95455361	Spairs	1	0.7535
3	122	98225441	Spairs	1	0.5395
3	123	101748638	Spairs	1	0.1149
3	124	104369646	Spairs	1	-0.2258
3	125	105062595	Spairs	1	-0.3102
3	126	106131151	Spairs	1	-0.5051
3	127	106393843	Spairs	1	-0.5467
3	128	107041230	Spairs	1	-0.6359
3	129	108447943	Spairs	1	-0.7525
3	130	108549720	Spairs	1	-0.7592
3	131	109470819	Spairs	1	-0.7992
3	132	111824279	Spairs	1	-0.7992
3	133	112053565	Spairs	1	-0.7992
3	134	114199650	Spairs	1	-0.7992
3	135	114278322	Spairs	1	-0.7992
3	136	114812777	Spairs	1	-0.7666
3	137	115386571	Spairs	1	-0.7335
3	138	115403818	Spairs	1	-0.7343
3	139	116320333	Spairs	1	-0.7434
3	140	118119682	Spairs	1	-0.7818
3	141	118274165	Spairs	1	-0.7848
3	142	118618170	Spairs	1	-0.7906
3	143	119900785	Spairs	1	-0.5258
3	144	120234541	Spairs	1	-0.5252
3	145	122821671	Spairs	1	-0.525
3	146	123157477	Spairs	1	-0.5265
3	147	124229502	Spairs	1	-0.5301
3	148	124298564	Spairs	1	-0.53
3	149	124635512	Spairs	1	-0.53
3	150	124646594	Spairs	1	-0.53
3	151	126435975	Spairs	1	-0.5301
3	152	126807142	Spairs	1	-0.53
3	153	126890358	Spairs	1	-0.53
3	154	128152714	Spairs	1	-0.3917
3	155	129045906	Spairs	1	-0.4009
3	156	131047910	Spairs	1	-0.4796
3	157	131646464	Spairs	1	-0.5301
3	158	131884654	Spairs	1	-0.5303
3	159	133227463	Spairs	1	-0.53
3	160	133293618	Spairs	1	-0.5297
3	161	134778492	Spairs	1	-0.6542
3	162	139677993	Spairs	1	-0.6297
3	163	139882137	Spairs	1	-0.6237
3	164	141409701	Spairs	1	-0.5301
3	165	143009413	Spairs	1	-0.1151
3	166	143405663	Spairs	1	-0.0184
3	167	143502226	Spairs	1	0.0124
3	168	145114811	Spairs	1	0.2776
3	169	146666094	Spairs	1	0.2775
3	170	147867628	Spairs	1	0.2776
3	171	147954392	Spairs	1	0.2775
3	172	148347742	Spairs	1	0.2776
3	173	148459884	Spairs	1	0.2775
3	174	148466363	Spairs	1	0.2775
3	175	148630929	Spairs	1	0.2777
3	176	148836573	Spairs	1	0.2777
3	177	148977314	Spairs	1	0.2777
3	178	149824124	Spairs	1	0.2772
3	179	149979591	Spairs	1	0.2777
3	180	150590168	Spairs	1	0.2779
3	181	152222960	Spairs	1	0.2777
3	182	153673681	Spairs	1	-0.1526
3	183	154064740	Spairs	1	-0.244
3	184	154787433	Spairs	1	-0.3111
3	185	156481051	Spairs	1	-0.53
3	186	156581034	Spairs	1	-0.53
3	187	156812581	Spairs	1	-0.5301
3	188	158634689	Spairs	1	-0.5296
3	189	159232929	Spairs	1	-0.5923
3	190	159699077	Spairs	1	-0.6351
3	191	161654395	Spairs	1	-0.7096
3	192	161922679	Spairs	1	-0.7144
3	193	163281927	Spairs	1	-0.7695
3	194	163687895	Spairs	1	-0.7992
3	195	164170151	Spairs	1	-0.7805
3	196	167139670	Spairs	1	-0.6584
3	197	167799902	Spairs	1	-0.6198
3	198	168757650	Spairs	1	-0.5537
3	199	170185361	Spairs	1	-0.4373
3	200	171909101	Spairs	1	-0.1037
3	201	172162117	Spairs	1	-0.0403
3	202	172371929	Spairs	1	0.0086
3	203	172695355	Spairs	1	0.0085
3	204	173322248	Spairs	1	0.0087
3	205	174273874	Spairs	1	0.0093
3	206	174385622	Spairs	1	0.0095
3	207	174413915	Spairs	1	0.0099
3	208	174798056	Spairs	1	0.0099
3	209	176172315	Spairs	1	0.0846
3	210	177474472	Spairs	1	-0.3183
3	211	177763155	Spairs	1	-0.3837
3	212	178167962	Spairs	1	-0.53
3	213	179382523	Spairs	1	-0.5292
3	214	179909578	Spairs	1	-0.5297
3	215	180438462	Spairs	1	-0.53
3	216	180650962	Spairs	1	-0.53
3	217	182467550	Spairs	1	-0.5288
3	218	182815090	Spairs	1	-0.3848
3	219	183020592	Spairs	1	-0.3106
3	220	183260759	Spairs	1	-0.218
3	221	184144646	Spairs	1	0.1531
3	222	184410071	Spairs	1	0.261
3	223	184465325	Spairs	1	0.2777
3	224	184493177	Spairs	1	0.2783
3	225	186100848	Spairs	1	0.2741
3	226	186561634	Spairs	1	0.2777
3	227	186616305	Spairs	1	0.2771
3	228	186755882	Spairs	1	0.2762
3	229	186912351	Spairs	1	0.2718
3	230	187922578	Spairs	1	0.2705
3	231	187986482	Spairs	1	0.2705
3	232	188525800	Spairs	1	0.2718
3	233	188581424	Spairs	1	0.2704
3	234	189522258	Spairs	1	0.2776
3	235	189552371	Spairs	1	0.2777
3	236	189844961	Spairs	1	0.2777
3	237	190583583	Spairs	1	0.2777
3	238	191478656	Spairs	1	0.2778
3	239	192379973	Spairs	1	0.0605
3	240	192637324	Spairs	1	0.0085
3	241	192848225	Spairs	1	0.0085
3	242	193114643	Spairs	1	0.0085
3	243	193144406	Spairs	1	0.0089
3	244	193414733	Spairs	1	0.0082
3	245	193584617	Spairs	1	0.0085
3	246	193703873	Spairs	1	-0.3687
3	247	193834940	Spairs	1	-0.799
3	248	193918902	Spairs	1	-0.7991
3	249	193955440	Spairs	1	-0.799
3	250	194737873	Spairs	1	-0.7982
3	251	194740639	Spairs	1	-0.7982
3	252	194900432	Spairs	1	-0.7985
3	253	195240670	Spairs	1	-0.7992
3	254	195477791	Spairs	1	-0.799
3	255	195866289	Spairs	1	-0.7993
3	256	196181228	Spairs	1	-0.7778
3	257	196389580	Spairs	1	-0.7629
3	258	197034985	Spairs	1	-0.721
3	259	197147144	Spairs	1	-0.7126
3	260	197495334	Spairs	1	-0.6904
4	1	415311	Spairs	1	3.5938
4	2	663908	Spairs	1	3.6306
4	3	821490	Spairs	1	3.6509
4	4	1507198	Spairs	1	3.7369
4	5	2340417	Spairs	1	3.7022
4	6	3177259	Spairs	1	3.5969
4	7	3709475	Spairs	1	3.5173
4	8	3874052	Spairs	1	3.49
4	9	4809353	Spairs	1	3.291
4	10	6375269	Spairs	1	2.6901
4	11	6890937	Spairs	1	2.4136
4	12	6915342	Spairs	1	2.3973
4	13	7112676	Spairs	1	2.4007
4	14	7151708	Spairs	1	2.4022
4	15	7170562	Spairs	1	2.4026
4	16	7204493	Spairs	1	2.4022
4	17	7266856	Spairs	1	2.4022
4	18	7329426	Spairs	1	2.4022
4	19	7393898	Spairs	1	2.4022
4	20	7415038	Spairs	1	2.3939
4	21	8108027	Spairs	1	2.0694
4	22	8117671	Spairs	1	2.0662
4	23	8204854	Spairs	1	2.0339
4	24	8321709	Spairs	1	1.9927
4	25	8584879	Spairs	1	1.9064
4	26	8728783	Spairs	1	1.8532
4	27	11605860	Spairs	1	0.2659
4	28	11677334	Spairs	1	0.2659
4	29	11744388	Spairs	1	0.2654
4	30	12317409	Spairs	1	0.2649
4	31	12634511	Spairs	1	0.2654
4	32	13559103	Spairs	1	0.2652
4	33	13719489	Spairs	1	0.2652
4	34	14026281	Spairs	1	0.2652
4	35	14393864	Spairs	1	0.2651
4	36	14840148	Spairs	1	0.266
4	37	15850685	Spairs	1	0.2669
4	38	16531401	Spairs	1	0.2671
4	39	17045368	Spairs	1	0.2639
4	40	17276304	Spairs	1	0.262
4	41	17289544	Spairs	1	0.262
4	42	20171488	Spairs	1	0.9814
4	43	21286777	Spairs	1	0.1938
4	44	22322240	Spairs	1	0.2654
4	45	22683706	Spairs	1	0.2654
4	46	24002981	Spairs	1	0.239
4	47	25318984	Spairs	1	0.1229
4	48	26100786	Spairs	1	0.0153
4	49	26780582	Spairs	1	-0.073
4	50	27056744	Spairs	1	-0.094
4	51	28821006	Spairs	1	-0.1696
4	52	30132119	Spairs	1	-0.2118
4	53	31758426	Spairs	1	-0.3597
4	54	37393292	Spairs	1	-0.7227
4	55	38187084	Spairs	1	-0.803
4	56	39005601	Spairs	1	-1.07
4	57	39500514	Spairs	1	-1.0697
4	58	39515736	Spairs	1	-1.0697
4	59	39803506	Spairs	1	-1.0684
4	60	40203439	Spairs	1	-1.0663
4	61	41812109	Spairs	1	-1.0704
4	62	42889160	Spairs	1	-1.0704
4	63	43232759	Spairs	1	-1.0704
4	64	44293409	Spairs	1	-1.0703
4	65	44904578	Spairs	1	-1.0703
4	66	45374305	Spairs	1	-1.0704
4	67	47833809	Spairs	1	-1.0704
4	68	48318390	Spairs	1	-1.0704
4	69	53122932	Spairs	1	-1.0695
4	70	54456051	Spairs	1	-1.0704
4	71	54750921	Spairs	1	-1.0704
4	72	54819631	Spairs	1	-1.0464
4	73	55517005	Spairs	1	-0.8033
4	74	56153732	Spairs	1	-0.8008
4	75	57167280	Spairs	1	-0.8
4	76	57690713	Spairs	1	-0.8003
4	77	60730605	Spairs	1	-0.8024
4	78	61008776	Spairs	1	-0.8031
4	79	61233219	Spairs	1	-0.803
4	80	61592332	Spairs	1	-0.8033
4	81	62349873	Spairs	1	-0.8033
4	82	65535470	Spairs	1	-0.8033
4	83	65592228	Spairs	1	-0.8033
4	84	65798746	Spairs	1	-0.8033
4	85	67891641	Spairs	1	-0.7433
4	86	68620957	Spairs	1	-0.7268
4	87	72386350	Spairs	1	-0.6835
4	88	73264368	Spairs	1	-0.6891
4	89	73821904	Spairs	1	-0.6952
4	90	75745515	Spairs	1	-0.7836
4	91	76078680	Spairs	1	-0.8033
4	92	77464016	Spairs	1	-0.09
4	93	77640617	Spairs	1	-0.0011
4	94	77754140	Spairs	1	-0.0016
4	95	81154975	Spairs	1	-0.0016
4	96	81200645	Spairs	1	-0.0014
4	97	82355593	Spairs	1	-0.0019
4	98	82440730	Spairs	1	-0.0126
4	99	84791189	Spairs	1	-0.8033
4	100	85434987	Spairs	1	-0.8031
4	101	86384329	Spairs	1	-0.8033
4	102	86808963	Spairs	1	-0.8031
4	103	88466135	Spairs	1	-0.8032
4	104	88848691	Spairs	1	-0.8034
4	105	89277494	Spairs	1	-0.8031
4	106	89389640	Spairs	1	-0.8033
4	107	90450579	Spairs	1	-0.9478
4	108	91319038	Spairs	1	-1.0121
4	109	93236404	Spairs	1	-1.0686
4	110	94115801	Spairs	1	-1.0502
4	111	94274393	Spairs	1	-1.0463
4	112	95810540	Spairs	1	-0.9842
4	113	96031455	Spairs	1	-0.9717
4	114	96161342	Spairs	1	-0.965
4	115	96204556	Spairs	1	-0.9622
4	116	96521263	Spairs	1	-0.9438
4	117	98266404	Spairs	1	-0.8699
4	118	99495460	Spairs	1	-0.8248
4	119	99573992	Spairs	1	-0.8222
4	120	100310907	Spairs	1	-0.8029
4	121	100444684	Spairs	1	-0.8033
4	122	101168332	Spairs	1	-0.8019
4	123	106288827	Spairs	1	-0.8033
4	124	110659067	Spairs	1	-0.8012
4	125	111392963	Spairs	1	-0.8022
4	126	111509740	Spairs	1	-0.8022
4	127	112345629	Spairs	1	-0.8032
4	128	113150559	Spairs	1	-0.8033
4	129	114748150	Spairs	1	-0.9132
4	130	114830955	Spairs	1	-0.9193
4	131	117374128	Spairs	1	-1.0381
4	132	118939953	Spairs	1	-1.0686
4	133	121894207	Spairs	1	-0.8415
4	134	122450475	Spairs	1	-0.8289
4	135	123521180	Spairs	1	-0.8236
4	136	124132528	Spairs	1	-0.8483
4	137	124833001	Spairs	1	-0.8851
4	138	125746220	Spairs	1	-0.9439
4	139	125937256	Spairs	1	-0.9473
4	140	126366934	Spairs	1	-0.9609
4	141	128410916	Spairs	1	-1.0502
4	142	129389738	Spairs	1	-1.0672
4	143	131524184	Spairs	1	-1.0665
4	144	131594623	Spairs	1	-1.0666
4	145	132051076	Spairs	1	-1.0667
4	146	133537182	Spairs	1	-1.0698
4	147	133690420	Spairs	1	-1.0698
4	148	135918927	Spairs	1	-1.0698
4	149	137539440	Spairs	1	-1.0704
4	150	137673414	Spairs	1	-1.0703
4	151	137938336	Spairs	1	-1.0704
4	152	138164950	Spairs	1	-1.0704
4	153	138346339	Spairs	1	-1.0703
4	154	139258276	Spairs	1	-1.0703
4	155	139528388	Spairs	1	-1.0206
4	156	139956970	Spairs	1	-0.9213
4	157	140099768	Spairs	1	-0.8926
4	158	140449824	Spairs	1	-0.8033
4	159	140476214	Spairs	1	-0.8004
4	160	141773937	Spairs	1	-0.632
4	161	142352369	Spairs	1	-0.5363
4	162	142746336	Spairs	1	-0.536
4	163	146402592	Spairs	1	-0.8033
4	164	146870683	Spairs	1	-0.8033
4	165	148077418	Spairs	1	-0.803
4	166	148658108	Spairs	1	-0.8032
4	167	148987972	Spairs	1	-0.8033
4	168	149765628	Spairs	1	-0.8033
4	169	150253761	Spairs	1	-0.8031
4	170	153902939	Spairs	1	-0.8025
4	171	155861540	Spairs	1	-0.8031
4	172	156018884	Spairs	1	-0.803
4	173	157492586	Spairs	1	-0.802
4	174	159179862	Spairs	1	-0.8025
4	175	160350425	Spairs	1	-0.8033
4	176	160381253	Spairs	1	-0.799
4	177	161552712	Spairs	1	-0.699
4	178	163237790	Spairs	1	-0.6811
4	179	164101614	Spairs	1	-0.803
4	180	164225132	Spairs	1	-0.803
4	181	164542625	Spairs	1	-0.677
4	182	164865947	Spairs	1	-0.5361
4	183	165118652	Spairs	1	-0.5361
4	184	165351210	Spairs	1	-0.7044
4	185	165585563	Spairs	1	-0.803
4	186	165726891	Spairs	1	-0.792
4	187	166310679	Spairs	1	-0.7551
4	188	166602585	Spairs	1	-0.6515
4	189	167024715	Spairs	1	-0.5109
4	190	169298000	Spairs	1	0.1879
4	191	169969076	Spairs	1	0.2652
4	192	170203367	Spairs	1	0.2652
4	193	170717008	Spairs	1	0.2651
4	194	172609720	Spairs	1	0.2659
4	195	172750974	Spairs	1	0.2658
4	196	172929844	Spairs	1	0.2657
4	197	173797669	Spairs	1	0.2652
4	198	173822571	Spairs	1	0.2652
4	199	174817710	Spairs	1	0.2653
4	200	175067059	Spairs	1	0.2649
4	201	175796630	Spairs	1	0.2652
4	202	176164722	Spairs	1	0.2642
4	203	176832899	Spairs	1	0.264
4	204	177121983	Spairs	1	0.2638
4	205	177157830	Spairs	1	0.2638
4	206	178313514	Spairs	1	0.1336
4	207	178721539	Spairs	1	0.1588
4	208	179380432	Spairs	1	0.2657
4	209	180542333	Spairs	1	0.2652
4	210	181489069	Spairs	1	0.2652
4	211	181612806	Spairs	1	0.1326
4	212	182065258	Spairs	1	-0.4515
4	213	182120631	Spairs	1	-0.5363
4	214	182407681	Spairs	1	-0.5366
4	215	182756765	Spairs	1	-0.5364
4	216	182895078	Spairs	1	-0.5361
4	217	182918564	Spairs	1	-0.5361
4	218	183111871	Spairs	1	-0.5361
4	219	183677453	Spairs	1	-0.5345
4	220	184503980	Spairs	1	-0.5363
4	221	184641445	Spairs	1	-0.5361
4	222	184762700	Spairs	1	-0.5353
4	223	185336852	Spairs	1	-0.5346
4	224	185520068	Spairs	1	-0.5355
4	225	185532342	Spairs	1	-0.5355
4	226	185718727	Spairs	1	-0.5344
4	227	186529560	Spairs	1	-0.5328
4	228	186570521	Spairs	1	-0.5331
4	229	186584255	Spairs	1	-0.5333
4	230	186751133	Spairs	1	-0.5315
4	231	187100384	Spairs	1	-0.5331
4	232	187378007	Spairs	1	-0.5331
4	233	187414115	Spairs	1	-0.5336
4	234	187556139	Spairs	1	-0.5318
4	235	189229216	Spairs	1	-0.5352
4	236	189688859	Spairs	1	-0.5213
4	237	190006491	Spairs	1	-0.5095
5	1	566782	Spairs	1	1.0882
5	2	1432825	Spairs	1	1.3339
5	3	1772615	Spairs	1	1.4255
5	4	2275109	Spairs	1	1.5442
5	5	3584368	Spairs	1	1.3269
5	6	3710645	Spairs	1	1.3469
5	7	4803549	Spairs	1	1.5798
5	8	4946412	Spairs	1	1.6122
5	9	5419547	Spairs	1	1.6127
5	10	5570011	Spairs	1	1.6127
5	11	5966730	Spairs	1	1.6131
5	12	5977222	Spairs	1	1.6131
5	13	6235302	Spairs	1	1.6103
5	14	6676931	Spairs	1	1.6057
5	15	6902045	Spairs	1	1.6059
5	16	7357767	Spairs	1	1.6044
5	17	8149540	Spairs	1	1.6132
5	18	9249806	Spairs	1	1.6127
5	19	9357942	Spairs	1	1.6127
5	20	9373641	Spairs	1	1.6127
5	21	9421794	Spairs	1	1.5934
5	22	10652117	Spairs	1	1.0865
5	23	11005150	Spairs	1	0.9573
5	24	11392036	Spairs	1	0.8001
5	25	11720017	Spairs	1	0.6998
5	26	13592971	Spairs	1	0.27
5	27	13995605	Spairs	1	-0.8051
5	28	14883436	Spairs	1	-0.8051
5	29	15117438	Spairs	1	-0.805
5	30	15632099	Spairs	1	-0.8049
5	31	16500790	Spairs	1	-0.8046
5	32	17193633	Spairs	1	-0.8051
5	33	18971937	Spairs	1	-0.8036
5	34	22652137	Spairs	1	-0.8047
5	35	22740091	Spairs	1	-0.8046
5	36	23166756	Spairs	1	-0.8051
5	37	24844413	Spairs	1	-0.8051
5	38	25679253	Spairs	1	-0.5487
5	39	26231934	Spairs	1	-0.5128
5	40	26655797	Spairs	1	-0.51
5	41	27252466	Spairs	1	-0.5088
5	42	28494582	Spairs	1	0.2695
5	43	29620270	Spairs	1	0.2689
5	44	29704121	Spairs	1	0.2692
5	45	30242594	Spairs	1	0.2695
5	46	31093782	Spairs	1	-0.5364
5	47	31528733	Spairs	1	-0.5364
5	48	31676987	Spairs	1	-0.5364
5	49	31920673	Spairs	1	-0.4786
5	50	32722499	Spairs	1	-0.4066
5	51	32985044	Spairs	1	-0.4037
5	52	34840841	Spairs	1	-0.5364
5	53	36605360	Spairs	1	-0.5364
5	54	36659084	Spairs	1	-0.5364
5	55	39370907	Spairs	1	0.2624
5	56	39437622	Spairs	1	0.2695
5	57	40753877	Spairs	1	0.2695
5	58	40998851	Spairs	1	0.2175
5	59	42908384	Spairs	1	-0.2191
5	60	45266589	Spairs	1	-0.5364
5	61	50392093	Spairs	1	-0.5363
5	62	51531910	Spairs	1	-0.535
5	63	53706396	Spairs	1	-0.5364
5	64	53898950	Spairs	1	-0.5364
5	65	54209053	Spairs	1	-0.4626
5	66	55766005	Spairs	1	-0.1576
5	67	57225493	Spairs	1	0.2695
5	68	59225762	Spairs	1	-0.1557
5	69	60598543	Spairs	1	-0.3143
5	70	60951124	Spairs	1	-0.3663
5	71	62048009	Spairs	1	-0.5365
5	72	64631395	Spairs	1	-0.396
5	73	66610910	Spairs	1	-0.4573
5	74	67007169	Spairs	1	-0.5172
5	75	67099642	Spairs	1	-0.5364
5	76	67651015	Spairs	1	-0.5365
5	77	68429040	Spairs	1	-0.5359
5	78	68749848	Spairs	1	-0.5359
5	79	70996356	Spairs	1	-0.5364
5	80	71509807	Spairs	1	-0.5364
5	81	73092269	Spairs	1	-0.5345
5	82	73224678	Spairs	1	-0.5341
5	83	73295327	Spairs	1	-0.5338
5	84	74608732	Spairs	1	-0.533
5	85	75960121	Spairs	1	-0.533
5	86	76311491	Spairs	1	-0.5327
5	87	77816427	Spairs	1	-0.5364
5	88	78072760	Spairs	1	-0.5358
5	89	79400778	Spairs	1	-0.5363
5	90	81207272	Spairs	1	-0.5368
5	91	83222559	Spairs	1	-0.3831
5	92	88893232	Spairs	1	-0.0501
5	93	89261270	Spairs	1	0.0008
5	94	89306388	Spairs	1	0.0008
5	95	90263863	Spairs	1	0.0008
5	96	90645137	Spairs	1	0.0008
5	97	92047795	Spairs	1	0.0008
5	98	93180544	Spairs	1	0.2692
5	99	93795658	Spairs	1	0.2696
5	100	95023545	Spairs	1	0.2695
5	101	95814666	Spairs	1	0.2695
5	102	96199493	Spairs	1	0.2692
5	103	97111523	Spairs	1	0.195
5	104	97293421	Spairs	1	0.1829
5	105	99270398	Spairs	1	0.0962
5	106	99869685	Spairs	1	0.067
5	107	101118483	Spairs	1	0.0008
5	108	101775394	Spairs	1	0.001
5	109	102615707	Spairs	1	0.0011
5	110	102753215	Spairs	1	0.0021
5	111	104709892	Spairs	1	0.0025
5	112	105780577	Spairs	1	0.0022
5	113	107202929	Spairs	1	0.0008
5	114	111737338	Spairs	1	0.0008
5	115	112926755	Spairs	1	0.9342
5	116	113367177	Spairs	1	1.3463
5	117	113596392	Spairs	1	1.3462
5	118	115363934	Spairs	1	1.3483
5	119	115845811	Spairs	1	1.3471
5	120	115961967	Spairs	1	1.3468
5	121	116544172	Spairs	1	1.3427
5	122	116916674	Spairs	1	1.3433
5	123	120708748	Spairs	1	1.3441
5	124	120968757	Spairs	1	1.3441
5	125	121808701	Spairs	1	1.3924
5	126	121943904	Spairs	1	1.3938
5	127	123188566	Spairs	1	1.4342
5	128	126140350	Spairs	1	1.3381
5	129	126944070	Spairs	1	1.3376
5	130	127212228	Spairs	1	1.3364
5	131	128040308	Spairs	1	1.3357
5	132	128465327	Spairs	1	1.3351
5	133	129180529	Spairs	1	1.3356
5	134	132612432	Spairs	1	1.3395
5	135	133240927	Spairs	1	1.3408
5	136	133796095	Spairs	1	1.3442
5	137	134472374	Spairs	1	1.3441
5	138	134957413	Spairs	1	1.3441
5	139	135206025	Spairs	1	1.3754
5	140	136046520	Spairs	1	1.4839
5	141	139581205	Spairs	1	1.4905
5	142	139745154	Spairs	1	1.4832
5	143	142414146	Spairs	1	0.9884
5	144	142507651	Spairs	1	0.9632
5	145	146233639	Spairs	1	0.5776
5	146	148725199	Spairs	1	0.2695
5	147	148981046	Spairs	1	0.2695
5	148	150233004	Spairs	1	0.4019
5	149	151027147	Spairs	1	0.2695
5	150	153731210	Spairs	1	0.2712
5	151	156703572	Spairs	1	0.2722
5	152	157235372	Spairs	1	0.2723
5	153	158604963	Spairs	1	0.2697
5	154	158848492	Spairs	1	0.2702
5	155	158943044	Spairs	1	0.2696
5	156	159076347	Spairs	1	0.269
5	157	159170813	Spairs	1	0.2699
5	158	160517449	Spairs	1	0.3757
5	159	160754549	Spairs	1	0.3818
5	160	161738753	Spairs	1	0.401
5	161	162440022	Spairs	1	0.3965
5	162	163508338	Spairs	1	0.2662
5	163	165170651	Spairs	1	0.2658
5	164	165265844	Spairs	1	0.266
5	165	165771482	Spairs	1	0.2682
5	166	166957450	Spairs	1	0.2697
5	167	167063514	Spairs	1	0.2692
5	168	168194176	Spairs	1	0.2695
5	169	168828290	Spairs	1	0.2695
5	170	168838551	Spairs	1	0.2695
5	171	169074056	Spairs	1	0.2689
5	172	169132375	Spairs	1	0.2681
5	173	170177580	Spairs	1	0.2688
5	174	171960073	Spairs	1	0.2663
5	175	172686386	Spairs	1	0.1702
5	176	172806980	Spairs	1	0.1556
5	177	173002891	Spairs	1	0.1261
5	178	173028193	Spairs	1	0.1234
5	179	173237531	Spairs	1	0.094
5	180	173242579	Spairs	1	0.093
5	181	173888281	Spairs	1	0.0008
5	182	174241185	Spairs	1	0.0008
5	183	174847021	Spairs	1	0.0007
5	184	175120898	Spairs	1	0.0008
5	185	175947051	Spairs	1	0.0032
5	186	176285598	Spairs	1	0.0025
5	187	176794191	Spairs	1	0.0024
5	188	177005613	Spairs	1	-0.8037
5	189	177373622	Spairs	1	-0.8045
5	190	177401509	Spairs	1	-0.8046
5	191	177422908	Spairs	1	-0.8046
5	192	177779566	Spairs	1	-0.8051
5	193	178254864	Spairs	1	-0.8051
5	194	178452569	Spairs	1	-0.8049
5	195	178690776	Spairs	1	-0.8051
5	196	178826910	Spairs	1	-0.8049
5	197	179524425	Spairs	1	-0.8051
5	198	179793256	Spairs	1	-0.9489
5	199	180010639	Spairs	1	-1.0737
5	200	180135005	Spairs	1	-1.0734
6	1	833579	Spairs	1	0.0732
6	2	930792	Spairs	1	0.0597
6	3	1302607	Spairs	1	0.0202
6	4	1455570	Spairs	1	0.007
6	5	1683711	Spairs	1	0.007
6	6	2847576	Spairs	1	0.5448
6	7	3343544	Spairs	1	0.8283
6	8	3742857	Spairs	1	1.0777
6	9	4617817	Spairs	1	1.0777
6	10	6806247	Spairs	1	1.8016
6	11	7626819	Spairs	1	0.2747
6	12	7810021	Spairs	1	0.2746
6	13	7911702	Spairs	1	0.2747
6	14	7920904	Spairs	1	0.2747
6	15	8155402	Spairs	1	0.2747
6	16	8269415	Spairs	1	0.2747
6	17	8584311	Spairs	1	0.2747
6	18	8813921	Spairs	1	0.273
6	19	10324944	Spairs	1	0.2746
6	20	10514226	Spairs	1	0.2744
6	21	10791859	Spairs	1	0.2748
6	22	11268188	Spairs	1	0.2741
6	23	11625711	Spairs	1	0.2745
6	24	12690700	Spairs	1	0.2744
6	25	12722987	Spairs	1	0.2747
6	26	13149492	Spairs	1	0.2741
6	27	13284204	Spairs	1	0.2753
6	28	13623324	Spairs	1	0.2735
6	29	14312081	Spairs	1	0.2747
6	30	14396349	Spairs	1	0.192
6	31	15259116	Spairs	1	-0.2979
6	32	16092993	Spairs	1	-0.0832
6	33	16481725	Spairs	1	0.0186
6	34	17043546	Spairs	1	0.1861
6	35	18181374	Spairs	1	0.4197
6	36	19567942	Spairs	1	0.4178
6	37	20417976	Spairs	1	0.4098
6	38	21921026	Spairs	1	0.3403
6	39	22403373	Spairs	1	0.2824
6	40	22501947	Spairs	1	0.2747
6	41	23237776	Spairs	1	0.2747
6	42	24872939	Spairs	1	0.4054
6	43	26129375	Spairs	1	0.332
6	44	30211660	Spairs	1	0.2747
6	45	31672268	Spairs	1	0.2751
6	46	32712818	Spairs	1	0.2754
6	47	33204274	Spairs	1	0.2749
6	48	36151177	Spairs	1	0.2749
6	49	36637597	Spairs	1	0.2749
6	50	37526024	Spairs	1	0.2744
6	51	37563752	Spairs	1	0.2747
6	52	37584451	Spairs	1	0.2747
6	53	37635559	Spairs	1	0.2747
6	54	37746848	Spairs	1	0.2745
6	55	40416800	Spairs	1	0.2769
6	56	40656881	Spairs	1	0.2746
6	57	41171314	Spairs	1	0.2749
6	58	41309552	Spairs	1	0.2744
6	59	41366838	Spairs	1	0.2744
6	60	42034685	Spairs	1	0.2747
6	61	42061733	Spairs	1	0.2749
6	62	42126529	Spairs	1	0.2749
6	63	42693959	Spairs	1	0.2751
6	64	43434222	Spairs	1	0.2737
6	65	43680462	Spairs	1	0.2741
6	66	44169237	Spairs	1	0.2747
6	67	45914090	Spairs	1	0.1871
6	68	46485635	Spairs	1	0.1385
6	69	47732178	Spairs	1	0.0074
6	70	52450447	Spairs	1	0.0081
6	71	53016306	Spairs	1	0.0078
6	72	53295203	Spairs	1	0.0072
6	73	53724274	Spairs	1	0.0082
6	74	56156125	Spairs	1	0.0067
6	75	56212578	Spairs	1	0.0067
6	76	56281321	Spairs	1	0.0067
6	77	65562837	Spairs	1	0.007
6	78	66147463	Spairs	1	0.0278
6	79	68731635	Spairs	1	-0.6738
6	80	71594785	Spairs	1	-0.5284
6	81	72164390	Spairs	1	-0.5276
6	82	72440951	Spairs	1	-0.5271
6	83	72615220	Spairs	1	-0.5266
6	84	77400852	Spairs	1	-0.7928
6	85	77410315	Spairs	1	-0.7928
6	86	79745107	Spairs	1	-0.796
6	87	79856630	Spairs	1	-0.7958
6	88	80598166	Spairs	1	-0.7949
6	89	82497480	Spairs	1	-0.7961
6	90	82958246	Spairs	1	-0.796
6	91	84533341	Spairs	1	-0.7957
6	92	85429204	Spairs	1	-0.796
6	93	85890143	Spairs	1	-0.796
6	94	86067547	Spairs	1	-0.796
6	95	87562096	Spairs	1	-0.796
6	96	88643072	Spairs	1	-0.7959
6	97	89074336	Spairs	1	-0.796
6	98	89197310	Spairs	1	-0.796
6	99	89695108	Spairs	1	-0.629
6	100	90806835	Spairs	1	-0.2183
6	101	91039808	Spairs	1	-0.1638
6	102	91056784	Spairs	1	-0.1558
6	103	91396592	Spairs	1	-0.1006
6	104	92096750	Spairs	1	-0.008
6	105	92582660	Spairs	1	0.1076
6	106	92853369	Spairs	1	0.1545
6	107	93443329	Spairs	1	0.2328
6	108	93713805	Spairs	1	0.2747
6	109	94104527	Spairs	1	0.2744
6	110	99214884	Spairs	1	0.3908
6	111	101988652	Spairs	1	-0.2062
6	112	103299213	Spairs	1	-0.4664
6	113	103799046	Spairs	1	-0.5284
6	114	105311616	Spairs	1	-0.5282
6	115	105845906	Spairs	1	-0.5291
6	116	106945125	Spairs	1	-0.5285
6	117	106992103	Spairs	1	-0.5284
6	118	108169147	Spairs	1	-0.7951
6	119	109499953	Spairs	1	-0.795
6	120	111598246	Spairs	1	-0.7935
6	121	112624037	Spairs	1	-0.7943
6	122	113541196	Spairs	1	-0.7959
6	123	113712795	Spairs	1	-0.796
6	124	114196489	Spairs	1	-0.7959
6	125	115844598	Spairs	1	-0.796
6	126	116009383	Spairs	1	-0.796
6	127	116509636	Spairs	1	-0.796
6	128	118361568	Spairs	1	-0.796
6	129	118961415	Spairs	1	-0.796
6	130	122773119	Spairs	1	-0.7958
6	131	122927060	Spairs	1	-0.796
6	132	123072973	Spairs	1	-0.7962
6	133	123865515	Spairs	1	-0.7962
6	134	123893646	Spairs	1	-0.7963
6	135	124691506	Spairs	1	-0.7962
6	136	125797983	Spairs	1	-0.796
6	137	126133389	Spairs	1	-0.796
6	138	127208390	Spairs	1	-0.3878
6	139	127768762	Spairs	1	0.007
6	140	127842630	Spairs	1	0.007
6	141	129835814	Spairs	1	0.007
6	142	130071629	Spairs	1	0.007
6	143	130078071	Spairs	1	0.007
6	144	130267753	Spairs	1	0.007
6	145	130304725	Spairs	1	-0.001
6	146	132567078	Spairs	1	-0.3035
6	147	132912612	Spairs	1	-0.3653
6	148	132929147	Spairs	1	-0.3696
6	149	134141309	Spairs	1	-0.796
6	150	134469171	Spairs	1	-0.7962
6	151	135121662	Spairs	1	-0.7962
6	152	135532832	Spairs	1	-0.7961
6	153	135642756	Spairs	1	-0.796
6	154	137007284	Spairs	1	-0.6966
6	155	137422058	Spairs	1	-0.6592
6	156	138417415	Spairs	1	-0.5262
6	157	142879589	Spairs	1	-0.7021
6	158	143308879	Spairs	1	-0.7153
6	159	144749359	Spairs	1	-0.7637
6	160	147052588	Spairs	1	-0.796
6	161	148205955	Spairs	1	-0.7944
6	162	148749393	Spairs	1	-0.8589
6	163	149113078	Spairs	1	-0.913
6	164	150210681	Spairs	1	-1.0387
6	165	150298842	Spairs	1	-1.0447
6	166	150454520	Spairs	1	-1.0517
6	167	150525260	Spairs	1	-0.9675
6	168	150561826	Spairs	1	-0.8737
6	169	150615876	Spairs	1	-0.796
6	170	150720571	Spairs	1	-0.6978
6	171	150911634	Spairs	1	-0.528
6	172	151327345	Spairs	1	-0.7297
6	173	151432485	Spairs	1	-0.7959
6	174	152110943	Spairs	1	-0.796
6	175	153546315	Spairs	1	-0.796
6	176	154565335	Spairs	1	-0.7957
6	177	154663365	Spairs	1	-0.7958
6	178	154743525	Spairs	1	-0.796
6	179	155503151	Spairs	1	-0.796
6	180	155513482	Spairs	1	-0.796
6	181	155561564	Spairs	1	-0.796
6	182	156087233	Spairs	1	-0.7954
6	183	156234522	Spairs	1	-0.7952
6	184	156418695	Spairs	1	-0.7955
6	185	157337988	Spairs	1	-0.796
6	186	157477681	Spairs	1	-0.796
6	187	158069399	Spairs	1	-0.7953
6	188	158184853	Spairs	1	-0.7954
6	189	158190377	Spairs	1	-0.7954
6	190	159118978	Spairs	1	-0.796
6	191	159487306	Spairs	1	-0.7959
6	192	159611599	Spairs	1	-0.796
6	193	160807432	Spairs	1	-0.7442
6	194	162038638	Spairs	1	-0.6939
6	195	162158580	Spairs	1	-0.6848
6	196	162597463	Spairs	1	-0.5309
6	197	162878407	Spairs	1	-0.5045
6	198	163395063	Spairs	1	-0.6075
6	199	164027544	Spairs	1	-0.58
6	200	164158276	Spairs	1	-0.5771
6	201	164186677	Spairs	1	-0.5765
6	202	164361544	Spairs	1	-0.5725
6	203	164930105	Spairs	1	-0.5578
6	204	165837992	Spairs	1	-0.53
6	205	165901124	Spairs	1	-0.5284
6	206	166042705	Spairs	1	-0.5284
6	207	166667434	Spairs	1	-0.5275
6	208	167101325	Spairs	1	-0.5158
6	209	167107444	Spairs	1	-0.5152
6	210	167151463	Spairs	1	-0.5119
6	211	167819444	Spairs	1	-0.4879
6	212	168158468	Spairs	1	-0.4882
6	213	168297435	Spairs	1	-0.4826
6	214	168592134	Spairs	1	-0.5813
6	215	169140572	Spairs	1	-0.74
6	216	169643685	Spairs	1	-0.738
6	217	169697100	Spairs	1	-0.7347
7	1	825494	Spairs	1	-0.6237
7	2	2483135	Spairs	1	-0.707
7	3	2937450	Spairs	1	-0.71
7	4	3728881	Spairs	1	-0.641
7	5	7309566	Spairs	1	-0.5342
7	6	7804403	Spairs	1	-0.6561
7	7	8274964	Spairs	1	-0.8003
7	8	8396706	Spairs	1	-0.8003
7	9	8968569	Spairs	1	-0.8007
7	10	8997725	Spairs	1	-0.8007
7	11	9340931	Spairs	1	-0.8007
7	12	9379478	Spairs	1	-0.8087
7	13	9734323	Spairs	1	-0.8716
7	14	10879745	Spairs	1	-1.0124
7	15	11295119	Spairs	1	-1.0661
7	16	11642451	Spairs	1	-1.0197
7	17	12593214	Spairs	1	-0.9008
7	18	13274262	Spairs	1	-0.8218
7	19	13469125	Spairs	1	-0.8007
7	20	13480718	Spairs	1	-0.8007
7	21	13527659	Spairs	1	-0.8007
7	22	15434633	Spairs	1	-0.8007
7	23	16500884	Spairs	1	-0.4286
7	24	16847745	Spairs	1	-0.3304
7	25	17004387	Spairs	1	-0.2658
7	26	17345614	Spairs	1	-0.5344
7	27	17727154	Spairs	1	-0.5705
7	28	19019880	Spairs	1	-0.7305
7	29	19454846	Spairs	1	-0.8007
7	30	19654201	Spairs	1	-0.7399
7	31	20228202	Spairs	1	-0.5791
7	32	21564835	Spairs	1	-0.0121
7	33	22142742	Spairs	1	0.2653
7	34	23690640	Spairs	1	0.2653
7	35	23777938	Spairs	1	0.2653
7	36	24082848	Spairs	1	0.2653
7	37	24969081	Spairs	1	0.2653
7	38	25240087	Spairs	1	0.2653
7	39	25365227	Spairs	1	0.2653
7	40	25474384	Spairs	1	0.2653
7	41	25875151	Spairs	1	0.2653
7	42	26427889	Spairs	1	0.2653
7	43	27223563	Spairs	1	0.2653
7	44	27241473	Spairs	1	0.2653
7	45	27372021	Spairs	1	0.2653
7	46	28319962	Spairs	1	0.2651
7	47	28619038	Spairs	1	0.2658
7	48	28689587	Spairs	1	0.2658
7	49	28893354	Spairs	1	0.2654
7	50	29327526	Spairs	1	0.2653
7	51	29447142	Spairs	1	0.2653
7	52	31122630	Spairs	1	0.2661
7	53	32192596	Spairs	1	0.2637
7	54	32446317	Spairs	1	0.2633
7	55	36134316	Spairs	1	0.2637
7	56	36198547	Spairs	1	0.2637
7	57	36588659	Spairs	1	0.264
7	58	36788357	Spairs	1	0.2653
7	59	37361023	Spairs	1	0.2665
7	60	37494968	Spairs	1	0.2665
7	61	37872545	Spairs	1	0.2666
7	62	37951726	Spairs	1	0.2668
7	63	39276107	Spairs	1	0.2653
7	64	39437717	Spairs	1	0.2653
7	65	39942647	Spairs	1	0.2653
7	66	41360478	Spairs	1	0.2611
7	67	42420811	Spairs	1	0.1679
7	68	43495098	Spairs	1	0.1009
7	69	44177191	Spairs	1	0.0396
7	70	44602187	Spairs	1	-0.0093
7	71	45464222	Spairs	1	-0.2092
7	72	46801428	Spairs	1	-0.5896
7	73	47619815	Spairs	1	-0.8002
7	74	47759777	Spairs	1	-0.8004
7	75	47898751	Spairs	1	-0.8007
7	76	49236711	Spairs	1	-0.7998
7	77	50241812	Spairs	1	-0.8007
7	78	50547865	Spairs	1	-0.7662
7	79	51845731	Spairs	1	-0.6108
7	80	52722258	Spairs	1	-0.5342
7	81	52781527	Spairs	1	-0.5342
7	82	52793270	Spairs	1	-0.5342
7	83	55334240	Spairs	1	-0.5343
7	84	64864800	Spairs	1	-0.5342
7	85	67003386	Spairs	1	-0.5342
7	86	68015028	Spairs	1	-0.7155
7	87	68421575	Spairs	1	-0.8007
7	88	70244289	Spairs	1	-0.7308
7	89	73447506	Spairs	1	-0.6305
7	90	76637441	Spairs	1	-0.5342
7	91	78319728	Spairs	1	-0.5329
7	92	78767182	Spairs	1	-0.5335
7	93	79085543	Spairs	1	-0.5337
7	94	79763302	Spairs	1	-0.5342
7	95	80055910	Spairs	1	-0.5342
7	96	80451815	Spairs	1	-0.5342
7	97	80781016	Spairs	1	-0.5342
7	98	81335460	Spairs	1	-0.582
7	99	82178978	Spairs	1	-0.6732
7	100	83109037	Spairs	1	-0.7597
7	101	83583757	Spairs	1	-0.7995
7	102	85356773	Spairs	1	-0.7995
7	103	85558996	Spairs	1	-0.799
7	104	87288324	Spairs	1	-0.7915
7	105	87768174	Spairs	1	-0.7876
7	106	88302772	Spairs	1	-0.7808
7	107	88596385	Spairs	1	-0.7783
7	108	88637780	Spairs	1	-0.778
7	109	88738077	Spairs	1	-0.7771
7	110	89626246	Spairs	1	-0.7626
7	111	90141903	Spairs	1	-0.7504
7	112	92250354	Spairs	1	-0.7158
7	113	97464809	Spairs	1	-0.5969
7	114	98759117	Spairs	1	-0.5647
7	115	100693849	Spairs	1	-0.536
7	116	100835885	Spairs	1	-0.5342
7	117	102936527	Spairs	1	-0.5342
7	118	103207234	Spairs	1	-0.5342
7	119	103560616	Spairs	1	-0.5343
7	120	104376929	Spairs	1	-0.5342
7	121	105110990	Spairs	1	-0.6529
7	122	105653867	Spairs	1	-0.8007
7	123	105971434	Spairs	1	-0.5255
7	124	106454351	Spairs	1	0.0345
7	125	106723926	Spairs	1	0.0514
7	126	107475208	Spairs	1	0.0913
7	127	117478028	Spairs	1	0.4309
7	128	118333259	Spairs	1	0.4434
7	129	120920406	Spairs	1	0.4841
7	130	121275229	Spairs	1	0.4958
7	131	121495548	Spairs	1	0.5041
7	132	122316632	Spairs	1	0.5266
7	133	125587606	Spairs	1	0.6576
7	134	127915376	Spairs	1	0.7535
7	135	128573967	Spairs	1	0.8077
7	136	129157420	Spairs	1	0.8567
7	137	129811276	Spairs	1	0.9544
7	138	130406287	Spairs	1	1.0657
7	139	130835547	Spairs	1	1.0642
7	140	131517925	Spairs	1	1.063
7	141	131546516	Spairs	1	1.064
7	142	134457538	Spairs	1	1.0596
7	143	134618710	Spairs	1	1.0596
7	144	136433776	Spairs	1	1.06
7	145	138367358	Spairs	1	2.3972
7	146	138472215	Spairs	1	2.3939
7	147	139913599	Spairs	1	2.3898
7	148	140984375	Spairs	1	2.3974
7	149	142200371	Spairs	1	2.3861
7	150	147337742	Spairs	1	2.3922
7	151	147855874	Spairs	1	2.3964
7	152	148116450	Spairs	1	1.5741
7	153	148179678	Spairs	1	1.3866
7	154	148296304	Spairs	1	1.0649
7	155	148368954	Spairs	1	1.0498
7	156	148501758	Spairs	1	1.0093
7	157	150084460	Spairs	1	0.4395
7	158	150208112	Spairs	1	0.3978
7	159	150565220	Spairs	1	0.2653
7	160	150873046	Spairs	1	0.265
7	161	151215950	Spairs	1	0.1884
7	162	151678416	Spairs	1	0.0639
7	163	151680072	Spairs	1	0.0639
7	164	152607732	Spairs	1	-0.208
7	165	153305945	Spairs	1	-0.4528
7	166	153378283	Spairs	1	-0.4758
7	167	154476554	Spairs	1	-0.8
7	168	155377430	Spairs	1	-0.7006
7	169	155403168	Spairs	1	-0.6985
7	170	155734665	Spairs	1	-0.6693
7	171	155836562	Spairs	1	-0.6614
7	172	157658696	Spairs	1	-0.5386
8	1	893453	Spairs	1	0.9688
8	2	2011098	Spairs	1	1.0647
8	3	2576054	Spairs	1	1.0581
8	4	3000462	Spairs	1	1.0585
8	5	4434168	Spairs	1	1.0597
8	6	4485185	Spairs	1	1.0592
8	7	5057818	Spairs	1	1.0691
8	8	5144783	Spairs	1	1.0691
8	9	5551530	Spairs	1	1.0691
8	10	5656723	Spairs	1	0.2652
8	11	6039117	Spairs	1	0.2655
8	12	6063569	Spairs	1	0.2654
8	13	6210460	Spairs	1	0.2647
8	14	6675458	Spairs	1	-0.0024
8	15	6811559	Spairs	1	-0.0014
8	16	8729900	Spairs	1	-0.0035
8	17	10483957	Spairs	1	-0.0049
8	18	11818364	Spairs	1	-0.0024
8	19	12710960	Spairs	1	-0.0022
8	20	12817882	Spairs	1	-0.0024
8	21	12969055	Spairs	1	-0.0032
8	22	14969057	Spairs	1	-0.0019
8	23	15837977	Spairs	1	-0.0034
8	24	16639069	Spairs	1	-0.0017
8	25	16755485	Spairs	1	-0.0017
8	26	17002725	Spairs	1	-0.0021
8	27	17344517	Spairs	1	-0.0017
8	28	17957107	Spairs	1	-0.002
8	29	18209776	Spairs	1	-0.0025
8	30	18307161	Spairs	1	-0.0028
8	31	18679795	Spairs	1	-0.0018
8	32	19377911	Spairs	1	0.0678
8	33	20150536	Spairs	1	0.1508
8	34	21209281	Spairs	1	-0.5381
8	35	21352198	Spairs	1	-0.5381
8	36	21512427	Spairs	1	-0.5381
8	37	22740325	Spairs	1	-0.8053
8	38	23134374	Spairs	1	-0.6742
8	39	23402070	Spairs	1	-0.594
8	40	23568464	Spairs	1	-0.5357
8	41	24606874	Spairs	1	-0.2696
8	42	25625754	Spairs	1	-0.0763
8	43	26002358	Spairs	1	-0.0024
8	44	26023906	Spairs	1	-0.0024
8	45	26118439	Spairs	1	-0.0023
8	46	26701444	Spairs	1	-0.0022
8	47	27791766	Spairs	1	-0.0022
8	48	27865907	Spairs	1	-0.0024
8	49	28147240	Spairs	1	-0.001
8	50	29146988	Spairs	1	0.0026
8	51	29257223	Spairs	1	0.0025
8	52	31495581	Spairs	1	-0.0025
8	53	35067119	Spairs	1	0.2503
8	54	35432266	Spairs	1	0.2652
8	55	40555742	Spairs	1	0.8215
8	56	40676775	Spairs	1	0.8395
8	57	41155341	Spairs	1	0.904
8	58	41273233	Spairs	1	0.9073
8	59	42057370	Spairs	1	0.9631
8	60	47066183	Spairs	1	1.0228
8	61	50054112	Spairs	1	1.0691
8	62	52005527	Spairs	1	1.0639
8	63	54105576	Spairs	1	1.0552
8	64	54540154	Spairs	1	1.0542
8	65	55302231	Spairs	1	1.0556
8	66	56421026	Spairs	1	1.0561
8	67	58653248	Spairs	1	1.0537
8	68	59788913	Spairs	1	1.0594
8	69	60179086	Spairs	1	1.0618
8	70	60819091	Spairs	1	1.0629
8	71	61635991	Spairs	1	1.0686
8	72	63148154	Spairs	1	1.0666
8	73	65940453	Spairs	1	1.0691
8	74	66127657	Spairs	1	1.0691
8	75	66134803	Spairs	1	1.0691
8	76	67185752	Spairs	1	1.0691
8	77	68863901	Spairs	1	1.6609
8	78	68951905	Spairs	1	1.7047
8	79	69699756	Spairs	1	2.104
8	80	70584809	Spairs	1	2.3809
8	81	70739817	Spairs	1	2.4085
8	82	70809261	Spairs	1	2.4085
8	83	72746562	Spairs	1	2.4081
8	84	74184632	Spairs	1	2.406
8	85	74669409	Spairs	1	2.4085
8	86	76462383	Spairs	1	2.4055
8	87	77326204	Spairs	1	2.4061
8	88	81320578	Spairs	1	2.3858
8	89	84974524	Spairs	1	2.3858
8	90	90597465	Spairs	1	2.4085
8	91	93553650	Spairs	1	2.4087
8	92	93638037	Spairs	1	2.4085
8	93	93795052	Spairs	1	2.408
8	94	94167493	Spairs	1	2.4073
8	95	94355601	Spairs	1	2.4055
8	96	95126706	Spairs	1	2.4045
8	97	96101786	Spairs	1	2.4076
8	98	96230428	Spairs	1	2.4085
8	99	96555479	Spairs	1	2.4051
8	100	97022165	Spairs	1	2.4059
8	101	97610088	Spairs	1	2.4068
8	102	98260909	Spairs	1	2.4085
8	103	98350880	Spairs	1	2.4085
8	104	99094948	Spairs	1	2.4085
8	105	99141814	Spairs	1	2.4085
8	106	99420915	Spairs	1	2.4085
8	107	100829138	Spairs	1	2.4085
8	108	101361955	Spairs	1	2.408
8	109	101430680	Spairs	1	2.4086
8	110	102058350	Spairs	1	2.4084
8	111	102162717	Spairs	1	2.4084
8	112	103373304	Spairs	1	2.4064
8	113	106692498	Spairs	1	1.2293
8	114	108200124	Spairs	1	0.693
8	115	108650188	Spairs	1	0.6539
8	116	108787464	Spairs	1	0.6431
8	117	112335650	Spairs	1	0.3886
8	118	114763795	Spairs	1	0.2769
8	119	115206234	Spairs	1	0.2576
8	120	117394185	Spairs	1	0.2517
8	121	117616701	Spairs	1	0.2511
8	122	119012781	Spairs	1	0.2481
8	123	119416748	Spairs	1	0.2488
8	124	119755490	Spairs	1	0.2493
8	125	119963843	Spairs	1	0.2507
8	126	120701853	Spairs	1	0.2486
8	127	123928859	Spairs	1	0.2463
8	128	124140634	Spairs	1	0.2462
8	129	124525377	Spairs	1	0.2516
8	130	124647861	Spairs	1	0.2536
8	131	124712992	Spairs	1	0.2542
8	132	125284359	Spairs	1	0.2593
8	133	126404148	Spairs	1	0.2655
8	134	126927059	Spairs	1	-0.4293
8	135	127462081	Spairs	1	-0.7169
8	136	127794263	Spairs	1	-0.6524
8	137	128103937	Spairs	1	-0.5753
8	138	128247045	Spairs	1	-0.5382
8	139	128649634	Spairs	1	-0.5384
8	140	129306423	Spairs	1	-0.5363
8	141	129447587	Spairs	1	-0.5362
8	142	131554104	Spairs	1	-0.5381
8	143	131599918	Spairs	1	-0.5381
8	144	133051551	Spairs	1	-0.2479
8	145	134485237	Spairs	1	0.2655
8	146	134717335	Spairs	1	0.2648
8	147	136225420	Spairs	1	1.0673
8	148	138505969	Spairs	1	0.5909
8	149	139398544	Spairs	1	0.2869
8	150	141332262	Spairs	1	0.2645
8	151	142024236	Spairs	1	0.2579
8	152	142604299	Spairs	1	-0.0077
8	153	142674928	Spairs	1	-0.0007
8	154	142834855	Spairs	1	0.0108
8	155	142942631	Spairs	1	0.0173
8	156	142986040	Spairs	1	0.0196
9	1	857511	Spairs	1	-0.8044
9	2	877871	Spairs	1	-0.8043
9	3	1049677	Spairs	1	-0.8042
9	4	1315952	Spairs	1	-0.8044
9	5	1957974	Spairs	1	-0.8035
9	6	2208810	Spairs	1	-0.8015
9	7	2631092	Spairs	1	-0.8044
9	8	3015465	Spairs	1	-0.8044
9	9	3941973	Spairs	1	-0.8038
9	10	6631611	Spairs	1	-0.1265
9	11	7387954	Spairs	1	-0.0058
9	12	7393934	Spairs	1	-0.004
9	13	7497932	Spairs	1	-0.0041
9	14	7560568	Spairs	1	-0.0041
9	15	7612143	Spairs	1	-0.004
9	16	7649442	Spairs	1	-0.0039
9	17	7770233	Spairs	1	-0.0039
9	18	7806697	Spairs	1	-0.0036
9	19	7987272	Spairs	1	-0.0034
9	20	8209809	Spairs	1	-0.0031
9	21	8239748	Spairs	1	-0.003
9	22	8330652	Spairs	1	-0.0034
9	23	9038430	Spairs	1	-0.004
9	24	9065478	Spairs	1	-0.0041
9	25	9156055	Spairs	1	-0.0041
9	26	9162042	Spairs	1	-0.0041
9	27	9394684	Spairs	1	-0.0041
9	28	9464561	Spairs	1	-0.0564
9	29	10365636	Spairs	1	-0.5411
9	30	10371281	Spairs	1	-0.5432
9	31	10395912	Spairs	1	-0.5491
9	32	10478387	Spairs	1	-0.5794
9	33	10564866	Spairs	1	-0.6066
9	34	11329927	Spairs	1	-0.8044
9	35	11558301	Spairs	1	-0.8212
9	36	12502531	Spairs	1	-0.9595
9	37	12959188	Spairs	1	-0.7523
9	38	13492623	Spairs	1	-0.8042
9	39	14221591	Spairs	1	-0.8044
9	40	14616590	Spairs	1	-0.805
9	41	15150372	Spairs	1	-0.8044
9	42	15286744	Spairs	1	-0.8044
9	43	15335853	Spairs	1	-0.8044
9	44	16480296	Spairs	1	-0.8041
9	45	17618048	Spairs	1	-0.9959
9	46	18372052	Spairs	1	-1.0711
9	47	18601564	Spairs	1	-1.0711
9	48	18937624	Spairs	1	-1.0711
9	49	21663040	Spairs	1	-0.8703
9	50	22917801	Spairs	1	-0.8148
9	51	23529626	Spairs	1	-0.8044
9	52	23613593	Spairs	1	-0.8041
9	53	24756027	Spairs	1	-0.8036
9	54	25500174	Spairs	1	-0.8042
9	55	25973292	Spairs	1	-0.8019
9	56	27580674	Spairs	1	-0.8014
9	57	28001944	Spairs	1	-0.8044
9	58	29244767	Spairs	1	-0.5531
9	59	29318695	Spairs	1	-0.5477
9	60	29440562	Spairs	1	-0.5377
9	61	29663089	Spairs	1	-0.5372
9	62	29958595	Spairs	1	-0.5374
9	63	32923966	Spairs	1	-0.6705
9	64	34664488	Spairs	1	-0.765
9	65	35177345	Spairs	1	-0.7794
9	66	35933323	Spairs	1	-0.7999
9	67	36036003	Spairs	1	-0.8044
9	68	36722854	Spairs	1	-0.8038
9	69	37641833	Spairs	1	-0.8044
9	70	37724195	Spairs	1	-0.8044
9	71	38179054	Spairs	1	-0.8044
9	72	38386351	Spairs	1	-0.7894
9	73	38466944	Spairs	1	-0.7832
9	74	38639318	Spairs	1	-0.769
9	75	71106512	Spairs	1	-0.648
9	76	72621005	Spairs	1	-0.6147
9	77	73995267	Spairs	1	-0.5995
9	78	74642649	Spairs	1	-0.5945
9	79	77809075	Spairs	1	-0.5545
9	80	78066726	Spairs	1	-0.5398
9	81	78092361	Spairs	1	-0.5376
9	82	78208290	Spairs	1	-0.5373
9	83	78596109	Spairs	1	-0.5363
9	84	79397265	Spairs	1	-0.5374
9	85	79424168	Spairs	1	-0.5376
9	86	79471995	Spairs	1	-0.5376
9	87	80983748	Spairs	1	-0.5358
9	88	81365721	Spairs	1	-0.5361
9	89	82485633	Spairs	1	-0.5354
9	90	83066545	Spairs	1	-0.5358
9	91	83235117	Spairs	1	-0.5357
9	92	84252766	Spairs	1	-0.6695
9	93	84473474	Spairs	1	-0.7009
9	94	85756459	Spairs	1	-0.8009
9	95	85808708	Spairs	1	-0.8028
9	96	85949206	Spairs	1	-0.8032
9	97	88003668	Spairs	1	-0.8044
9	98	88043188	Spairs	1	-0.8044
9	99	89029703	Spairs	1	-0.8015
9	100	89042419	Spairs	1	-0.8016
9	101	89803351	Spairs	1	-0.8008
9	102	90242810	Spairs	1	0.0634
9	103	90453619	Spairs	1	0.325
9	104	91154126	Spairs	1	1.0831
9	105	91587228	Spairs	1	1.5042
9	106	92301054	Spairs	1	1.5952
9	107	92685454	Spairs	1	1.5734
9	108	92814420	Spairs	1	1.5647
9	109	93471627	Spairs	1	2.7379
9	110	94162081	Spairs	1	3.3294
9	111	96144349	Spairs	1	3.2618
9	112	96336993	Spairs	1	3.2561
9	113	96681388	Spairs	1	3.2421
9	114	98445060	Spairs	1	3.1972
9	115	98483660	Spairs	1	3.1967
9	116	98507588	Spairs	1	3.1967
9	117	98550264	Spairs	1	3.1967
9	118	99038030	Spairs	1	3.1955
9	119	100941315	Spairs	1	3.1969
9	120	101092018	Spairs	1	3.197
9	121	102973719	Spairs	1	1.3304
9	122	104047608	Spairs	1	1.3293
9	123	104243757	Spairs	1	1.3295
9	124	104945929	Spairs	1	1.3295
9	125	107814671	Spairs	1	1.3295
9	126	110156300	Spairs	1	1.3231
9	127	110504472	Spairs	1	1.3264
9	128	110666409	Spairs	1	1.3295
9	129	111605283	Spairs	1	1.3616
9	130	112033697	Spairs	1	1.37
9	131	113316224	Spairs	1	1.4501
9	132	113476105	Spairs	1	1.461
9	133	114856721	Spairs	1	1.509
9	134	115900533	Spairs	1	1.1967
9	135	117011595	Spairs	1	0.6997
9	136	117394754	Spairs	1	0.588
9	137	117913870	Spairs	1	0.4817
9	138	118013289	Spairs	1	0.46
9	139	118121096	Spairs	1	0.4465
9	140	118887949	Spairs	1	0.3422
9	141	118980520	Spairs	1	0.3299
9	142	119510525	Spairs	1	0.2209
9	143	120945445	Spairs	1	0.1611
[truncated: 20,604 more rows]
