# Supplementary material for: Genome-wide linkage analysis combined with genome sequencing in large families with intracranial aneurysms
Source: Eur J Hum Genet. 2022 Mar 1;30(7):833–40. doi: 10.1038/s41431-022-01059-0 (PMC9259640; doi:10.1038/s41431-022-01059-0)
Supplement: Supplementary file 3 — Supplementary Table 4 [file 41431_2022_1059_MOESM3_ESM.xlsx]

## Sheet: TableS3
Supplementary Table 4. Parametric linkage analysis summary statistics. LOD: logarithm-of-odds. Position on GRCh37. Maximum age-dependent penetrance is shown. Inheritance models and penetrance are further specified in the Methods.
Chromosome	Marker	Position	Inheritance	Maximum penetrance	Pedigree	LOD
1	1	3293665	Dominant	0.8	1	-1.3564
1	2	3487126	Dominant	0.8	1	-1.382
1	3	3507861	Dominant	0.8	1	-1.3871
1	4	3592436	Dominant	0.8	1	-1.4047
1	5	4057488	Dominant	0.8	1	-1.4518
1	6	4170048	Dominant	0.8	1	-1.4638
1	7	4351888	Dominant	0.8	1	-1.482
1	8	4725585	Dominant	0.8	1	-1.525
1	9	5021200	Dominant	0.8	1	-1.5588
1	10	5401364	Dominant	0.8	1	-1.5588
1	11	5707091	Dominant	0.8	1	-1.494
1	12	5717388	Dominant	0.8	1	-1.4931
1	13	6568387	Dominant	0.8	1	-1.3933
1	14	6631431	Dominant	0.8	1	-1.3885
1	15	7521479	Dominant	0.8	1	-1.3577
1	16	7611606	Dominant	0.8	1	-1.3589
1	17	8906301	Dominant	0.8	1	-1.4214
1	18	9140078	Dominant	0.8	1	-1.4229
1	19	9164133	Dominant	0.8	1	-1.4229
1	20	9466292	Dominant	0.8	1	-1.4204
1	21	9811541	Dominant	0.8	1	-1.4346
1	22	12059412	Dominant	0.8	1	-1.6274
1	23	12135526	Dominant	0.8	1	-1.64
1	24	12166855	Dominant	0.8	1	-1.6443
1	25	12736195	Dominant	0.8	1	-1.6246
1	26	14496787	Dominant	0.8	1	-1.6175
1	27	14790631	Dominant	0.8	1	-1.6192
1	28	15039411	Dominant	0.8	1	-1.6154
1	29	15080560	Dominant	0.8	1	-1.6148
1	30	15101472	Dominant	0.8	1	-1.6029
1	31	16110815	Dominant	0.8	1	-1.3607
1	32	16346507	Dominant	0.8	1	-1.1343
1	33	16393357	Dominant	0.8	1	-1.1286
1	34	18031533	Dominant	0.8	1	-0.7503
1	35	18521755	Dominant	0.8	1	-0.8052
1	36	20279405	Dominant	0.8	1	-0.8935
1	37	20434402	Dominant	0.8	1	-0.8964
1	38	20487743	Dominant	0.8	1	-0.8967
1	39	20735452	Dominant	0.8	1	-0.8874
1	40	21600677	Dominant	0.8	1	-0.63
1	41	21890386	Dominant	0.8	1	-0.5737
1	42	22373624	Dominant	0.8	1	-0.5662
1	43	22638050	Dominant	0.8	1	-0.5612
1	44	22688484	Dominant	0.8	1	-0.5601
1	45	22787711	Dominant	0.8	1	-0.5583
1	46	23140700	Dominant	0.8	1	-0.5583
1	47	23886935	Dominant	0.8	1	-0.558
1	48	23985309	Dominant	0.8	1	-0.5583
1	49	24209971	Dominant	0.8	1	-0.5578
1	50	24508710	Dominant	0.8	1	-0.5574
1	51	24518206	Dominant	0.8	1	-0.5574
1	52	24618605	Dominant	0.8	1	-0.5574
1	53	26284884	Dominant	0.8	1	-0.554
1	54	27731651	Dominant	0.8	1	-0.5534
1	55	27782390	Dominant	0.8	1	-0.5534
1	56	29813268	Dominant	0.8	1	-0.5574
1	57	30543026	Dominant	0.8	1	-0.558
1	58	30636313	Dominant	0.8	1	-0.5567
1	59	30755532	Dominant	0.8	1	-0.553
1	60	30985076	Dominant	0.8	1	-0.5863
1	61	32139635	Dominant	0.8	1	-0.8108
1	62	33068754	Dominant	0.8	1	-0.81
1	63	34369245	Dominant	0.8	1	-0.8159
1	64	34895009	Dominant	0.8	1	-0.825
1	65	35968899	Dominant	0.8	1	-0.8344
1	66	37716037	Dominant	0.8	1	-1.6486
1	67	37878610	Dominant	0.8	1	-1.6461
1	68	38201371	Dominant	0.8	1	-1.6487
1	69	38469500	Dominant	0.8	1	-1.6436
1	70	38805929	Dominant	0.8	1	-1.6418
1	71	39204184	Dominant	0.8	1	-1.6377
1	72	39291708	Dominant	0.8	1	-1.6385
1	73	40049184	Dominant	0.8	1	-1.6473
1	74	41862125	Dominant	0.8	1	-1.3432
1	75	43409179	Dominant	0.8	1	-1.1288
1	76	44994835	Dominant	0.8	1	-0.936
1	77	46975773	Dominant	0.8	1	-0.8738
1	78	47644902	Dominant	0.8	1	-0.8144
1	79	47684677	Dominant	0.8	1	-0.81
1	80	49133886	Dominant	0.8	1	-0.8958
1	81	53173052	Dominant	0.8	1	-1.0139
1	82	53778904	Dominant	0.8	1	-1.0506
1	83	54198562	Dominant	0.8	1	-1.0813
1	84	54264996	Dominant	0.8	1	-1.087
1	85	54661150	Dominant	0.8	1	-1.1241
1	86	54902861	Dominant	0.8	1	-1.1243
1	87	56413519	Dominant	0.8	1	-1.1243
1	88	56849539	Dominant	0.8	1	-1.1245
1	89	57749426	Dominant	0.8	1	-1.1245
1	90	58208267	Dominant	0.8	1	-1.1245
1	91	58512049	Dominant	0.8	1	-1.1245
1	92	59244792	Dominant	0.8	1	-1.0928
1	93	60226496	Dominant	0.8	1	-1.0756
1	94	61831890	Dominant	0.8	1	-1.0665
1	95	61858646	Dominant	0.8	1	-1.0661
1	96	62126262	Dominant	0.8	1	-1.0668
1	97	62788511	Dominant	0.8	1	-0.8416
1	98	63406451	Dominant	0.8	1	-0.8198
1	99	63457362	Dominant	0.8	1	-0.7911
1	100	63486692	Dominant	0.8	1	-0.7737
1	101	63549230	Dominant	0.8	1	-0.7496
1	102	64123868	Dominant	0.8	1	-0.4168
1	103	64313498	Dominant	0.8	1	-0.337
1	104	64804890	Dominant	0.8	1	-0.1553
1	105	66374004	Dominant	0.8	1	0.1693
1	106	66645924	Dominant	0.8	1	0.2159
1	107	68622994	Dominant	0.8	1	0.3897
1	108	74321238	Dominant	0.8	1	0.6443
1	109	75170143	Dominant	0.8	1	0.645
1	110	76870699	Dominant	0.8	1	0.6256
1	111	79571617	Dominant	0.8	1	0.4767
1	112	81181741	Dominant	0.8	1	0.4096
1	113	81639173	Dominant	0.8	1	0.3594
1	114	81828029	Dominant	0.8	1	0.3383
1	115	83834902	Dominant	0.8	1	0.3384
1	116	85239564	Dominant	0.8	1	0.3394
1	117	85584046	Dominant	0.8	1	0.3391
1	118	86174563	Dominant	0.8	1	0.3395
1	119	86988622	Dominant	0.8	1	0.3393
1	120	87242062	Dominant	0.8	1	0.3396
1	121	87746998	Dominant	0.8	1	0.3383
1	122	88231787	Dominant	0.8	1	0.2414
1	123	89406541	Dominant	0.8	1	-0.868
1	124	90127075	Dominant	0.8	1	-0.8681
1	125	90640945	Dominant	0.8	1	-0.8682
1	126	90925451	Dominant	0.8	1	-0.868
1	127	91517927	Dominant	0.8	1	-0.9937
1	128	91566457	Dominant	0.8	1	-1.0017
1	129	94419799	Dominant	0.8	1	-1.5218
1	130	94523113	Dominant	0.8	1	-1.5912
1	131	95068957	Dominant	0.8	1	-1.6135
1	132	96296426	Dominant	0.8	1	-1.667
1	133	97110940	Dominant	0.8	1	-1.6919
1	134	97833918	Dominant	0.8	1	-1.723
1	135	98683104	Dominant	0.8	1	-1.781
1	136	98799369	Dominant	0.8	1	-1.7903
1	137	100079760	Dominant	0.8	1	-1.2124
1	138	101945654	Dominant	0.8	1	-0.9433
1	139	102090174	Dominant	0.8	1	-0.9304
1	140	102394835	Dominant	0.8	1	-0.9026
1	141	103744171	Dominant	0.8	1	-0.8199
1	142	105144179	Dominant	0.8	1	-0.7502
1	143	105374759	Dominant	0.8	1	-0.7856
1	144	106210496	Dominant	0.8	1	-0.9436
1	145	107432576	Dominant	0.8	1	-1.3452
1	146	107714954	Dominant	0.8	1	-1.6862
1	147	107865978	Dominant	0.8	1	-1.6862
1	148	108014380	Dominant	0.8	1	-1.6862
1	149	108045438	Dominant	0.8	1	-1.6862
1	150	108286971	Dominant	0.8	1	-1.6862
1	151	109023455	Dominant	0.8	1	-1.6863
1	152	109270402	Dominant	0.8	1	-1.6858
1	153	111794733	Dominant	0.8	1	-1.6767
1	154	112082564	Dominant	0.8	1	-1.6962
1	155	115894321	Dominant	0.8	1	-1.7994
1	156	120177454	Dominant	0.8	1	-2.0794
1	157	120263018	Dominant	0.8	1	-2.0749
1	158	146709784	Dominant	0.8	1	-2.0081
1	159	151814405	Dominant	0.8	1	-1.6095
1	160	156106863	Dominant	0.8	1	-1.61
1	161	156650909	Dominant	0.8	1	-1.612
1	162	157193893	Dominant	0.8	1	-1.6151
1	163	157348712	Dominant	0.8	1	-1.6128
1	164	157449254	Dominant	0.8	1	-1.6128
1	165	157463366	Dominant	0.8	1	-1.6128
1	166	158723868	Dominant	0.8	1	-1.604
1	167	159986521	Dominant	0.8	1	-1.6142
1	168	160129495	Dominant	0.8	1	-1.6141
1	169	160391398	Dominant	0.8	1	-0.9106
1	170	160551592	Dominant	0.8	1	-0.765
1	171	161477028	Dominant	0.8	1	-0.4943
1	172	161481743	Dominant	0.8	1	-0.4942
1	173	162938703	Dominant	0.8	1	-0.7089
1	174	163511425	Dominant	0.8	1	-0.9082
1	175	163775335	Dominant	0.8	1	-1.0219
1	176	165016712	Dominant	0.8	1	-1.6178
1	177	165121286	Dominant	0.8	1	-1.6797
1	178	166027277	Dominant	0.8	1	-1.6797
1	179	166500023	Dominant	0.8	1	-1.6798
1	180	166782438	Dominant	0.8	1	-1.6708
1	181	167096931	Dominant	0.8	1	-1.6568
1	182	167445001	Dominant	0.8	1	-1.6408
1	183	167530546	Dominant	0.8	1	-1.6362
1	184	167794406	Dominant	0.8	1	-1.6229
1	185	167858881	Dominant	0.8	1	-1.6195
1	186	168692615	Dominant	0.8	1	-1.3528
1	187	168922582	Dominant	0.8	1	-1.3373
1	188	170649992	Dominant	0.8	1	-1.1529
1	189	171069959	Dominant	0.8	1	-1.1183
1	190	173301349	Dominant	0.8	1	-0.9808
1	191	176795135	Dominant	0.8	1	-0.9127
1	192	177974569	Dominant	0.8	1	-0.9036
1	193	179841753	Dominant	0.8	1	-0.9381
1	194	180905448	Dominant	0.8	1	-0.9915
1	195	181336389	Dominant	0.8	1	-1.8074
1	196	181343029	Dominant	0.8	1	-1.8534
1	197	183787675	Dominant	0.8	1	-1.8534
1	198	184319293	Dominant	0.8	1	-1.8534
1	199	186247924	Dominant	0.8	1	-1.8529
1	200	187154470	Dominant	0.8	1	-1.8534
1	201	188145787	Dominant	0.8	1	-1.8636
1	202	188764543	Dominant	0.8	1	-1.873
1	203	193469347	Dominant	0.8	1	-1.9277
1	204	194324826	Dominant	0.8	1	-1.9637
1	205	194839289	Dominant	0.8	1	-1.9661
1	206	200366091	Dominant	0.8	1	-1.5169
1	207	201166383	Dominant	0.8	1	-1.5176
1	208	201628990	Dominant	0.8	1	-1.5179
1	209	202081212	Dominant	0.8	1	-1.512
1	210	202564040	Dominant	0.8	1	-1.5045
1	211	202688077	Dominant	0.8	1	-1.5004
1	212	203365232	Dominant	0.8	1	-1.4951
1	213	203403981	Dominant	0.8	1	-1.4947
1	214	203635699	Dominant	0.8	1	-1.4952
1	215	203709034	Dominant	0.8	1	-1.4952
1	216	204103618	Dominant	0.8	1	-1.4952
1	217	204266980	Dominant	0.8	1	-1.4952
1	218	204306109	Dominant	0.8	1	-1.4952
1	219	206835985	Dominant	0.8	1	-1.4652
1	220	208183804	Dominant	0.8	1	-1.4655
1	221	208253883	Dominant	0.8	1	-1.4661
1	222	208529031	Dominant	0.8	1	-1.4661
1	223	208974935	Dominant	0.8	1	-1.4697
1	224	209872590	Dominant	0.8	1	-1.5508
1	225	210898263	Dominant	0.8	1	-1.6283
1	226	210984565	Dominant	0.8	1	-1.6325
1	227	211694508	Dominant	0.8	1	-1.6319
1	228	211887918	Dominant	0.8	1	-1.6319
1	229	212237798	Dominant	0.8	1	-1.633
1	230	213468908	Dominant	0.8	1	-1.6342
1	231	214820099	Dominant	0.8	1	-1.6416
1	232	216925972	Dominant	0.8	1	-1.6607
1	233	216938541	Dominant	0.8	1	-1.6617
1	234	216965834	Dominant	0.8	1	-1.6604
1	235	217092655	Dominant	0.8	1	-1.6559
1	236	217102472	Dominant	0.8	1	-1.6555
1	237	217604124	Dominant	0.8	1	-1.6403
1	238	220077320	Dominant	0.8	1	-1.9843
1	239	220559400	Dominant	0.8	1	-1.8821
1	240	220667154	Dominant	0.8	1	-1.8711
1	241	221022916	Dominant	0.8	1	-1.8219
1	242	222206887	Dominant	0.8	1	-1.6858
1	243	222230715	Dominant	0.8	1	-1.6847
1	244	222273249	Dominant	0.8	1	-1.6847
1	245	223147097	Dominant	0.8	1	-1.6847
1	246	223194033	Dominant	0.8	1	-1.6847
1	247	223938565	Dominant	0.8	1	-1.6847
1	248	223979244	Dominant	0.8	1	-1.6847
1	249	224268954	Dominant	0.8	1	-1.6847
1	250	224879577	Dominant	0.8	1	-1.6847
1	251	226091735	Dominant	0.8	1	-1.6858
1	252	226319520	Dominant	0.8	1	-1.6861
1	253	226693542	Dominant	0.8	1	-1.6865
1	254	226807512	Dominant	0.8	1	-1.6866
1	255	227552917	Dominant	0.8	1	-1.6876
1	256	230272925	Dominant	0.8	1	-1.9599
1	257	230898955	Dominant	0.8	1	-2.0598
1	258	230908863	Dominant	0.8	1	-2.0598
1	259	230976938	Dominant	0.8	1	-2.0587
1	260	231204794	Dominant	0.8	1	-2.0551
1	261	232409847	Dominant	0.8	1	-2.0363
1	262	232751245	Dominant	0.8	1	-2.034
1	263	232763723	Dominant	0.8	1	-2.0339
1	264	233023763	Dominant	0.8	1	-2.0311
1	265	233027385	Dominant	0.8	1	-2.0311
1	266	233955738	Dominant	0.8	1	-1.9892
1	267	234039857	Dominant	0.8	1	-1.9886
1	268	234080872	Dominant	0.8	1	-1.9765
1	269	234139581	Dominant	0.8	1	-1.9592
1	270	234452980	Dominant	0.8	1	-1.8744
1	271	234967419	Dominant	0.8	1	-1.7945
1	272	235621026	Dominant	0.8	1	-1.7577
1	273	236066991	Dominant	0.8	1	-1.7288
1	274	236187365	Dominant	0.8	1	-1.7249
1	275	236677586	Dominant	0.8	1	-1.742
1	276	236866836	Dominant	0.8	1	-1.8014
1	277	237413292	Dominant	0.8	1	-1.7906
1	278	237552147	Dominant	0.8	1	-1.7882
1	279	237990122	Dominant	0.8	1	-1.7784
1	280	239317135	Dominant	0.8	1	-1.7599
1	281	239924343	Dominant	0.8	1	-1.7557
1	282	240025977	Dominant	0.8	1	-1.7546
1	283	240610842	Dominant	0.8	1	-1.7444
1	284	240986292	Dominant	0.8	1	-1.7452
1	285	241006953	Dominant	0.8	1	-1.7453
1	286	241258422	Dominant	0.8	1	-1.7423
1	287	241470634	Dominant	0.8	1	-1.739
1	288	244392845	Dominant	0.8	1	-1.7128
1	289	245904087	Dominant	0.8	1	-1.6728
1	290	246116352	Dominant	0.8	1	-1.6642
2	1	679179	Dominant	0.8	1	-1.6374
2	2	716367	Dominant	0.8	1	-1.6375
2	3	1643208	Dominant	0.8	1	-1.6354
2	4	2529122	Dominant	0.8	1	-1.6326
2	5	2554399	Dominant	0.8	1	-1.6325
2	6	2709646	Dominant	0.8	1	-1.6324
2	7	3012947	Dominant	0.8	1	-1.631
2	8	3456506	Dominant	0.8	1	-1.6242
2	9	3642361	Dominant	0.8	1	-1.6217
2	10	3677022	Dominant	0.8	1	-1.6219
2	11	4154552	Dominant	0.8	1	-1.6331
2	12	4246462	Dominant	0.8	1	-1.6425
2	13	5804497	Dominant	0.8	1	-1.9513
2	14	6204508	Dominant	0.8	1	-1.9981
2	15	6769988	Dominant	0.8	1	-2.1474
2	16	6937310	Dominant	0.8	1	-2.1471
2	17	6954913	Dominant	0.8	1	-2.1471
2	18	7656440	Dominant	0.8	1	-2.1252
2	19	9940897	Dominant	0.8	1	-1.1888
2	20	10079684	Dominant	0.8	1	-1.2511
2	21	10994937	Dominant	0.8	1	-2.0262
2	22	11756429	Dominant	0.8	1	-2.0546
2	23	11792857	Dominant	0.8	1	-2.0557
2	24	12193065	Dominant	0.8	1	-2.0741
2	25	12411048	Dominant	0.8	1	-2.0706
2	26	14679266	Dominant	0.8	1	-2.0798
2	27	15843840	Dominant	0.8	1	-2.0794
2	28	15957255	Dominant	0.8	1	-2.0779
2	29	16111304	Dominant	0.8	1	-2.0803
2	30	16590965	Dominant	0.8	1	-2.0956
2	31	18214457	Dominant	0.8	1	-2.1314
2	32	18695114	Dominant	0.8	1	-2.1316
2	33	19277788	Dominant	0.8	1	-2.1314
2	34	19546795	Dominant	0.8	1	-2.1314
2	35	19671234	Dominant	0.8	1	-2.1316
2	36	19743763	Dominant	0.8	1	-2.1246
2	37	19881081	Dominant	0.8	1	-2.1116
2	38	20728089	Dominant	0.8	1	-2.0419
2	39	21551222	Dominant	0.8	1	-1.9883
2	40	21940844	Dominant	0.8	1	-1.9653
2	41	22776833	Dominant	0.8	1	-1.9143
2	42	23602298	Dominant	0.8	1	-1.8806
2	43	23676071	Dominant	0.8	1	-1.8788
2	44	25518470	Dominant	0.8	1	-1.8361
2	45	29284981	Dominant	0.8	1	-1.7858
2	46	29356728	Dominant	0.8	1	-1.7519
2	47	30028900	Dominant	0.8	1	-1.5677
2	48	32344688	Dominant	0.8	1	-1.2638
2	49	34004920	Dominant	0.8	1	-1.2656
2	50	34211405	Dominant	0.8	1	-1.2654
2	51	34814518	Dominant	0.8	1	-1.2655
2	52	34923268	Dominant	0.8	1	-1.2655
2	53	35123423	Dominant	0.8	1	-1.2655
2	54	35730792	Dominant	0.8	1	-1.2655
2	55	35880236	Dominant	0.8	1	-1.2655
2	56	36928948	Dominant	0.8	1	-1.2648
2	57	37600427	Dominant	0.8	1	-1.2624
2	58	39752158	Dominant	0.8	1	-1.2645
2	59	39758174	Dominant	0.8	1	-1.2645
2	60	40087025	Dominant	0.8	1	-1.2645
2	61	40297282	Dominant	0.8	1	-1.2644
2	62	40580065	Dominant	0.8	1	-1.2655
2	63	41540474	Dominant	0.8	1	-1.2656
2	64	42360660	Dominant	0.8	1	-1.2231
2	65	43436754	Dominant	0.8	1	-1.1372
2	66	44000495	Dominant	0.8	1	-0.8347
2	67	45100208	Dominant	0.8	1	-0.1531
2	68	45437978	Dominant	0.8	1	-0.0491
2	69	45439913	Dominant	0.8	1	-0.049
2	70	45532366	Dominant	0.8	1	-0.0186
2	71	45635313	Dominant	0.8	1	0.0047
2	72	46657089	Dominant	0.8	1	0.2774
2	73	46774599	Dominant	0.8	1	0.2747
2	74	47227146	Dominant	0.8	1	0.2323
2	75	48009816	Dominant	0.8	1	0.1944
2	76	49114231	Dominant	0.8	1	0.1496
2	77	49854117	Dominant	0.8	1	0.1371
2	78	50142117	Dominant	0.8	1	0.1314
2	79	50786770	Dominant	0.8	1	0.1173
2	80	52065417	Dominant	0.8	1	0.0723
2	81	52493926	Dominant	0.8	1	0.053
2	82	53224976	Dominant	0.8	1	0.0168
2	83	55181382	Dominant	0.8	1	-0.0736
2	84	57943078	Dominant	0.8	1	-0.3235
2	85	60339170	Dominant	0.8	1	-0.7539
2	86	60598672	Dominant	0.8	1	-0.7979
2	87	60868614	Dominant	0.8	1	-0.8354
2	88	62101344	Dominant	0.8	1	-0.9579
2	89	64495627	Dominant	0.8	1	-1.0801
2	90	65371112	Dominant	0.8	1	-1.117
2	91	65731846	Dominant	0.8	1	-1.115
2	92	66815275	Dominant	0.8	1	-1.1137
2	93	67241174	Dominant	0.8	1	-1.1182
2	94	68041842	Dominant	0.8	1	-1.1183
2	95	68261015	Dominant	0.8	1	-1.1877
2	96	69091772	Dominant	0.8	1	-1.8482
2	97	69350431	Dominant	0.8	1	-1.8482
2	98	70524142	Dominant	0.8	1	-1.8482
2	99	70863351	Dominant	0.8	1	-1.8482
2	100	72235688	Dominant	0.8	1	-1.8363
2	101	73966271	Dominant	0.8	1	-1.8351
2	102	75120713	Dominant	0.8	1	-1.8449
2	103	75319659	Dominant	0.8	1	-1.8361
2	104	75549380	Dominant	0.8	1	-1.7707
2	105	75705619	Dominant	0.8	1	-1.7372
2	106	79489923	Dominant	0.8	1	-1.6248
2	107	79605911	Dominant	0.8	1	-1.6252
2	108	79890100	Dominant	0.8	1	-1.1437
2	109	79930269	Dominant	0.8	1	-1.1073
2	110	80371312	Dominant	0.8	1	-0.9203
2	111	80839203	Dominant	0.8	1	-0.8025
2	112	81307430	Dominant	0.8	1	-0.7174
2	113	83020550	Dominant	0.8	1	-0.7138
2	114	83220312	Dominant	0.8	1	-0.7139
2	115	84350015	Dominant	0.8	1	-0.7138
2	116	85615012	Dominant	0.8	1	-0.7175
2	117	86025331	Dominant	0.8	1	-0.7176
2	118	88770768	Dominant	0.8	1	-0.7199
2	119	88931109	Dominant	0.8	1	-0.7199
2	120	98637504	Dominant	0.8	1	-0.7199
2	121	98798577	Dominant	0.8	1	-0.7198
2	122	101531943	Dominant	0.8	1	0.1316
2	123	101665829	Dominant	0.8	1	0.1654
2	124	102674501	Dominant	0.8	1	0.4293
2	125	102707179	Dominant	0.8	1	-0.2476
2	126	105085140	Dominant	0.8	1	-0.2476
2	127	105187436	Dominant	0.8	1	-0.2476
2	128	106241808	Dominant	0.8	1	-0.2475
2	129	106243636	Dominant	0.8	1	-0.2475
2	130	106649971	Dominant	0.8	1	-0.2474
2	131	106682622	Dominant	0.8	1	-0.2474
2	132	107640555	Dominant	0.8	1	-0.2473
2	133	108602755	Dominant	0.8	1	-0.2473
2	134	108940336	Dominant	0.8	1	-0.1061
2	135	109635257	Dominant	0.8	1	-0.0453
2	136	110278908	Dominant	0.8	1	-0.0288
2	137	111717100	Dominant	0.8	1	0.0338
2	138	112000058	Dominant	0.8	1	0.0349
2	139	112373169	Dominant	0.8	1	0.0367
2	140	112409842	Dominant	0.8	1	0.0368
2	141	112770770	Dominant	0.8	1	0.0394
2	142	113817566	Dominant	0.8	1	0.0476
2	143	116369034	Dominant	0.8	1	0.0911
2	144	118506345	Dominant	0.8	1	0.1123
2	145	120043214	Dominant	0.8	1	0.1185
2	146	121094955	Dominant	0.8	1	0.1247
2	147	121118921	Dominant	0.8	1	0.1248
2	148	121202152	Dominant	0.8	1	0.0826
2	149	121302719	Dominant	0.8	1	0.0147
2	150	121837519	Dominant	0.8	1	-0.8688
2	151	122046743	Dominant	0.8	1	-0.9052
2	152	122970146	Dominant	0.8	1	-1.142
2	153	123176322	Dominant	0.8	1	-1.1904
2	154	123963717	Dominant	0.8	1	-1.2169
2	155	125526506	Dominant	0.8	1	-1.2337
2	156	128649042	Dominant	0.8	1	-1.239
2	157	129163372	Dominant	0.8	1	-1.2416
2	158	129427325	Dominant	0.8	1	-1.2409
2	159	130430091	Dominant	0.8	1	-1.2609
2	160	131123264	Dominant	0.8	1	-1.2638
2	161	132170888	Dominant	0.8	1	-1.2687
2	162	132339510	Dominant	0.8	1	-1.2696
2	163	132583278	Dominant	0.8	1	-1.2707
2	164	133513086	Dominant	0.8	1	-1.278
2	165	137623359	Dominant	0.8	1	-1.096
2	166	143508243	Dominant	0.8	1	-0.7184
2	167	144598432	Dominant	0.8	1	-0.7171
2	168	147186982	Dominant	0.8	1	0.2942
2	169	149938538	Dominant	0.8	1	0.7807
2	170	152346494	Dominant	0.8	1	1.1533
2	171	153986336	Dominant	0.8	1	1.2404
2	172	153992778	Dominant	0.8	1	1.2404
2	173	154059622	Dominant	0.8	1	1.2404
2	174	154141087	Dominant	0.8	1	1.2404
2	175	154244198	Dominant	0.8	1	1.2404
2	176	156766219	Dominant	0.8	1	1.2399
2	177	156950640	Dominant	0.8	1	1.2399
2	178	157774494	Dominant	0.8	1	1.2395
2	179	158283299	Dominant	0.8	1	1.24
2	180	158549742	Dominant	0.8	1	1.24
2	181	161812617	Dominant	0.8	1	1.0093
2	182	163537420	Dominant	0.8	1	0.7662
2	183	163611203	Dominant	0.8	1	0.7557
2	184	164375814	Dominant	0.8	1	0.6321
2	185	164449900	Dominant	0.8	1	0.6167
2	186	164534434	Dominant	0.8	1	0.6029
2	187	165134402	Dominant	0.8	1	0.481
2	188	165491225	Dominant	0.8	1	0.4112
2	189	169748422	Dominant	0.8	1	-0.2228
2	190	170116631	Dominant	0.8	1	-0.3418
2	191	172379936	Dominant	0.8	1	-0.8271
2	192	174087747	Dominant	0.8	1	-0.932
2	193	174155192	Dominant	0.8	1	-0.9346
2	194	174209822	Dominant	0.8	1	-0.9343
2	195	174283773	Dominant	0.8	1	-0.9356
2	196	174483240	Dominant	0.8	1	-0.9411
2	197	176680246	Dominant	0.8	1	-0.9375
2	198	177068722	Dominant	0.8	1	-0.9414
2	199	177627904	Dominant	0.8	1	-0.9395
2	200	177769236	Dominant	0.8	1	-0.9412
2	201	178134677	Dominant	0.8	1	-0.9414
2	202	179759434	Dominant	0.8	1	-0.0208
2	203	180903932	Dominant	0.8	1	0.184
2	204	180991780	Dominant	0.8	1	0.199
2	205	181811957	Dominant	0.8	1	0.2618
2	206	182156402	Dominant	0.8	1	0.2618
2	207	188447756	Dominant	0.8	1	0.2355
2	208	188640654	Dominant	0.8	1	0.2357
2	209	194189678	Dominant	0.8	1	0.1778
2	210	199086265	Dominant	0.8	1	0.1769
2	211	200452591	Dominant	0.8	1	0.1751
2	212	201072852	Dominant	0.8	1	0.1754
2	213	206058350	Dominant	0.8	1	0.1862
2	214	210672638	Dominant	0.8	1	0.2551
2	215	212627259	Dominant	0.8	1	0.2927
2	216	213965322	Dominant	0.8	1	0.331
2	217	215153267	Dominant	0.8	1	0.3457
2	218	215546304	Dominant	0.8	1	0.3514
2	219	215964050	Dominant	0.8	1	0.3603
2	220	216137072	Dominant	0.8	1	0.3604
2	221	216631366	Dominant	0.8	1	0.3604
2	222	217208571	Dominant	0.8	1	0.3605
2	223	217463442	Dominant	0.8	1	1.0873
2	224	217475199	Dominant	0.8	1	1.0873
2	225	218310340	Dominant	0.8	1	1.0862
2	226	220883373	Dominant	0.8	1	0.7353
2	227	221709623	Dominant	0.8	1	0.3217
2	228	221971645	Dominant	0.8	1	-0.0182
2	229	222150590	Dominant	0.8	1	-0.0184
2	230	222542378	Dominant	0.8	1	-0.0191
2	231	222859340	Dominant	0.8	1	-0.019
2	232	223329125	Dominant	0.8	1	-0.0189
2	233	223343855	Dominant	0.8	1	-0.0189
2	234	224800016	Dominant	0.8	1	-0.1141
2	235	226074083	Dominant	0.8	1	-0.2036
2	236	227548310	Dominant	0.8	1	-0.3013
2	237	228062790	Dominant	0.8	1	-0.3415
2	238	228084164	Dominant	0.8	1	-0.3424
2	239	228167544	Dominant	0.8	1	-0.3479
2	240	229608271	Dominant	0.8	1	-0.4205
2	241	230277144	Dominant	0.8	1	-0.4324
2	242	232455654	Dominant	0.8	1	-0.4613
2	243	232728437	Dominant	0.8	1	-0.4682
2	244	232749836	Dominant	0.8	1	-0.4681
2	245	233508677	Dominant	0.8	1	-0.4621
2	246	233699415	Dominant	0.8	1	-0.4584
2	247	234909799	Dominant	0.8	1	-0.4032
2	248	235402656	Dominant	0.8	1	-0.3799
2	249	235421603	Dominant	0.8	1	-0.3793
2	250	235504056	Dominant	0.8	1	-0.3798
2	251	235617634	Dominant	0.8	1	-0.3806
2	252	235970536	Dominant	0.8	1	-0.1022
2	253	235986028	Dominant	0.8	1	-0.0947
2	254	236166480	Dominant	0.8	1	-0.0044
2	255	236218851	Dominant	0.8	1	0.0146
2	256	237314747	Dominant	0.8	1	-0.0389
2	257	238538597	Dominant	0.8	1	-0.0901
2	258	239318016	Dominant	0.8	1	0.0749
2	259	239547028	Dominant	0.8	1	0.0984
2	260	240415571	Dominant	0.8	1	0.0584
2	261	241006933	Dominant	0.8	1	0.0039
2	262	241482099	Dominant	0.8	1	-0.049
2	263	241769281	Dominant	0.8	1	-0.038
3	1	669478	Dominant	0.8	1	-0.684
3	2	1051760	Dominant	0.8	1	-0.6939
3	3	1079024	Dominant	0.8	1	-0.6944
3	4	1159787	Dominant	0.8	1	-0.6959
3	5	1333797	Dominant	0.8	1	-0.696
3	6	1467675	Dominant	0.8	1	-0.6959
3	7	1647955	Dominant	0.8	1	-0.6955
3	8	2145380	Dominant	0.8	1	-0.695
3	9	2534560	Dominant	0.8	1	-0.7128
3	10	2846316	Dominant	0.8	1	-0.9376
3	11	2966604	Dominant	0.8	1	-0.5337
3	12	3005616	Dominant	0.8	1	-0.4587
3	13	3345004	Dominant	0.8	1	-0.121
3	14	3402228	Dominant	0.8	1	-0.0843
3	15	4103926	Dominant	0.8	1	0.3294
3	16	4365560	Dominant	0.8	1	0.3294
3	17	4750674	Dominant	0.8	1	0.3293
3	18	4905201	Dominant	0.8	1	0.33
3	19	4946028	Dominant	0.8	1	0.33
3	20	5069843	Dominant	0.8	1	0.329
3	21	5426928	Dominant	0.8	1	0.3334
3	22	7057753	Dominant	0.8	1	0.3229
3	23	7208213	Dominant	0.8	1	0.3228
3	24	7349755	Dominant	0.8	1	0.3226
3	25	7908883	Dominant	0.8	1	0.3286
3	26	8808515	Dominant	0.8	1	0.3251
3	27	9197231	Dominant	0.8	1	0.3272
3	28	9381122	Dominant	0.8	1	0.3259
3	29	9421024	Dominant	0.8	1	0.3259
3	30	9547959	Dominant	0.8	1	0.3259
3	31	11041870	Dominant	0.8	1	0.4969
3	32	11055624	Dominant	0.8	1	0.4969
3	33	11080169	Dominant	0.8	1	0.497
3	34	13053937	Dominant	0.8	1	0.2817
3	35	13337476	Dominant	0.8	1	0.2382
3	36	14810290	Dominant	0.8	1	-0.1938
3	37	14960062	Dominant	0.8	1	-0.1902
3	38	15152062	Dominant	0.8	1	-0.1857
3	39	16185336	Dominant	0.8	1	-0.1846
3	40	16395513	Dominant	0.8	1	-0.1857
3	41	16759632	Dominant	0.8	1	-0.1861
3	42	17812688	Dominant	0.8	1	-0.1858
3	43	18427477	Dominant	0.8	1	-0.1858
3	44	18673993	Dominant	0.8	1	-0.1857
3	45	19339747	Dominant	0.8	1	-0.1858
3	46	20345376	Dominant	0.8	1	-0.1863
3	47	20476362	Dominant	0.8	1	-0.1863
3	48	20707404	Dominant	0.8	1	-0.1858
3	49	20980214	Dominant	0.8	1	-0.1858
3	50	21127149	Dominant	0.8	1	-0.1857
3	51	21458362	Dominant	0.8	1	-0.1857
3	52	22594055	Dominant	0.8	1	-0.1836
3	53	24082776	Dominant	0.8	1	-0.1816
3	54	24109875	Dominant	0.8	1	-0.1587
3	55	24633038	Dominant	0.8	1	0.1781
3	56	25477412	Dominant	0.8	1	0.4985
3	57	25578892	Dominant	0.8	1	0.4986
3	58	26085604	Dominant	0.8	1	0.4987
3	59	26885891	Dominant	0.8	1	0.4983
3	60	27850725	Dominant	0.8	1	0.4984
3	61	28718454	Dominant	0.8	1	0.4896
3	62	29390775	Dominant	0.8	1	0.4763
3	63	30528411	Dominant	0.8	1	0.3445
3	64	31039428	Dominant	0.8	1	0.2656
3	65	32001042	Dominant	0.8	1	-0.0227
3	66	32304103	Dominant	0.8	1	-0.1925
3	67	32498154	Dominant	0.8	1	-0.342
3	68	32599218	Dominant	0.8	1	-0.4596
3	69	33018582	Dominant	0.8	1	-0.9627
3	70	34247545	Dominant	0.8	1	-1.2259
3	71	34610315	Dominant	0.8	1	-1.2259
3	72	35902885	Dominant	0.8	1	-1.2274
3	73	38063372	Dominant	0.8	1	-1.2263
3	74	39252669	Dominant	0.8	1	-1.2276
3	75	40966907	Dominant	0.8	1	-1.2214
3	76	41859973	Dominant	0.8	1	-1.2246
3	77	42295806	Dominant	0.8	1	-1.2272
3	78	42298550	Dominant	0.8	1	-1.2272
3	79	44892033	Dominant	0.8	1	-1.3404
3	80	45721015	Dominant	0.8	1	-1.3827
3	81	46586622	Dominant	0.8	1	-1.3803
3	82	49336232	Dominant	0.8	1	-1.3805
3	83	49441091	Dominant	0.8	1	-1.3805
3	84	52350212	Dominant	0.8	1	-1.3804
3	85	53424056	Dominant	0.8	1	-1.3827
3	86	54451457	Dominant	0.8	1	-1.4339
3	87	54690359	Dominant	0.8	1	-1.433
3	88	55196913	Dominant	0.8	1	-1.4339
3	89	55586738	Dominant	0.8	1	-1.4338
3	90	56288250	Dominant	0.8	1	-1.4299
3	91	58594418	Dominant	0.8	1	-1.3987
3	92	59922017	Dominant	0.8	1	-1.3316
3	93	60723910	Dominant	0.8	1	-1.269
3	94	60733152	Dominant	0.8	1	-1.2679
3	95	61177577	Dominant	0.8	1	-1.3163
3	96	61914978	Dominant	0.8	1	-1.4204
3	97	62108081	Dominant	0.8	1	-1.455
3	98	62137083	Dominant	0.8	1	-1.455
3	99	62246422	Dominant	0.8	1	-1.4549
3	100	63035696	Dominant	0.8	1	-1.4547
3	101	63405972	Dominant	0.8	1	-1.4547
3	102	63615622	Dominant	0.8	1	-1.4594
3	103	64948958	Dominant	0.8	1	-1.4825
3	104	65034421	Dominant	0.8	1	-1.4838
3	105	66479487	Dominant	0.8	1	-1.5224
3	106	69547173	Dominant	0.8	1	-1.6161
3	107	70330440	Dominant	0.8	1	-1.6249
3	108	71193197	Dominant	0.8	1	-1.6479
3	109	72222004	Dominant	0.8	1	-1.2373
3	110	72512902	Dominant	0.8	1	-1.2325
3	111	72747253	Dominant	0.8	1	-1.2267
3	112	73144090	Dominant	0.8	1	-1.0717
3	113	73961525	Dominant	0.8	1	-0.9158
3	114	75861696	Dominant	0.8	1	-0.8143
3	115	76636887	Dominant	0.8	1	-0.7619
3	116	77123961	Dominant	0.8	1	-0.7017
3	117	77720924	Dominant	0.8	1	-0.6402
3	118	77745383	Dominant	0.8	1	-0.6366
3	119	78307694	Dominant	0.8	1	-0.5788
3	120	81069531	Dominant	0.8	1	-0.4126
3	121	84004695	Dominant	0.8	1	-0.3369
3	122	85017400	Dominant	0.8	1	-0.3242
3	123	88082883	Dominant	0.8	1	-0.2453
3	124	89074355	Dominant	0.8	1	-0.2195
3	125	94832290	Dominant	0.8	1	-0.2861
3	126	94867122	Dominant	0.8	1	-0.2865
3	127	98267289	Dominant	0.8	1	-0.388
3	128	98697389	Dominant	0.8	1	-0.4128
3	129	101670259	Dominant	0.8	1	-0.7277
3	130	104187485	Dominant	0.8	1	-1.1718
3	131	104530166	Dominant	0.8	1	-1.2289
3	132	105439522	Dominant	0.8	1	-1.3423
3	133	106175524	Dominant	0.8	1	-1.3356
3	134	106861626	Dominant	0.8	1	-1.339
3	135	108549720	Dominant	0.8	1	-1.3463
3	136	111482067	Dominant	0.8	1	-1.3516
3	137	111599363	Dominant	0.8	1	-1.3516
3	138	112053565	Dominant	0.8	1	-1.3516
3	139	112879711	Dominant	0.8	1	-1.3458
3	140	114199650	Dominant	0.8	1	-1.3384
3	141	115025326	Dominant	0.8	1	-1.3473
3	142	115340900	Dominant	0.8	1	-1.3505
3	143	115602492	Dominant	0.8	1	-1.385
3	144	115891691	Dominant	0.8	1	-1.449
3	145	116320333	Dominant	0.8	1	-1.5729
3	146	116699869	Dominant	0.8	1	-1.7294
3	147	116827967	Dominant	0.8	1	-1.7573
3	148	117379540	Dominant	0.8	1	-1.8225
3	149	118659679	Dominant	0.8	1	-1.6347
3	150	120165097	Dominant	0.8	1	-1.635
3	151	124802231	Dominant	0.8	1	-1.6458
3	152	125896572	Dominant	0.8	1	-1.6433
3	153	129246414	Dominant	0.8	1	-1.4184
3	154	133874152	Dominant	0.8	1	-1.6551
3	155	133989068	Dominant	0.8	1	-1.6534
3	156	134532637	Dominant	0.8	1	-1.6446
3	157	138916393	Dominant	0.8	1	-1.8531
3	158	141007003	Dominant	0.8	1	-2.0871
3	159	141409701	Dominant	0.8	1	-1.6973
3	160	141568628	Dominant	0.8	1	-1.698
3	161	141691407	Dominant	0.8	1	-1.6987
3	162	141903905	Dominant	0.8	1	-1.6996
3	163	142281612	Dominant	0.8	1	-1.6659
3	164	143319444	Dominant	0.8	1	-1.4209
3	165	146117770	Dominant	0.8	1	-1.4222
3	166	146367229	Dominant	0.8	1	-1.4227
3	167	146601295	Dominant	0.8	1	-1.423
3	168	146969974	Dominant	0.8	1	-1.4237
3	169	148272024	Dominant	0.8	1	-1.4342
3	170	148343517	Dominant	0.8	1	-1.4349
3	171	149040646	Dominant	0.8	1	-1.4366
3	172	149807235	Dominant	0.8	1	-1.4465
3	173	149939444	Dominant	0.8	1	-1.4475
3	174	151245039	Dominant	0.8	1	-1.3492
3	175	151463421	Dominant	0.8	1	-1.337
3	176	153220021	Dominant	0.8	1	-1.2669
3	177	153725622	Dominant	0.8	1	-1.2514
3	178	154240489	Dominant	0.8	1	-1.2301
3	179	154787433	Dominant	0.8	1	-1.2033
3	180	155031155	Dominant	0.8	1	-1.1916
3	181	155965750	Dominant	0.8	1	-1.99
3	182	156803565	Dominant	0.8	1	-1.9896
3	183	156849811	Dominant	0.8	1	-1.9896
3	184	159796991	Dominant	0.8	1	-1.9901
3	185	160324015	Dominant	0.8	1	-1.9903
3	186	164541172	Dominant	0.8	1	-1.9278
3	187	167907755	Dominant	0.8	1	-1.9233
3	188	170147991	Dominant	0.8	1	-1.9782
3	189	170935941	Dominant	0.8	1	-1.9794
3	190	171502693	Dominant	0.8	1	-1.9818
3	191	171995605	Dominant	0.8	1	-1.2461
3	192	172313268	Dominant	0.8	1	-1.0478
3	193	174522942	Dominant	0.8	1	-1.0482
3	194	174985106	Dominant	0.8	1	-1.0481
3	195	176030096	Dominant	0.8	1	-1.0481
3	196	176412862	Dominant	0.8	1	-1.2859
3	197	176750426	Dominant	0.8	1	-1.9307
3	198	177243737	Dominant	0.8	1	-1.9051
3	199	179399570	Dominant	0.8	1	-1.8195
3	200	179678135	Dominant	0.8	1	-1.8145
3	201	184170962	Dominant	0.8	1	-1.6003
3	202	184499277	Dominant	0.8	1	-1.6031
3	203	185680124	Dominant	0.8	1	-1.649
3	204	186006165	Dominant	0.8	1	-1.6698
3	205	186100848	Dominant	0.8	1	-1.6698
3	206	186117187	Dominant	0.8	1	-1.6698
3	207	186616305	Dominant	0.8	1	-1.6691
3	208	186656019	Dominant	0.8	1	-1.6698
3	209	186718462	Dominant	0.8	1	-1.5778
3	210	186830661	Dominant	0.8	1	-1.447
3	211	187071300	Dominant	0.8	1	-1.367
3	212	187605315	Dominant	0.8	1	-1.2027
3	213	187620527	Dominant	0.8	1	-1.1984
3	214	188791804	Dominant	0.8	1	-0.9946
3	215	189375694	Dominant	0.8	1	-0.943
3	216	189438979	Dominant	0.8	1	-0.9375
3	217	189552371	Dominant	0.8	1	-0.8922
3	218	190167533	Dominant	0.8	1	-0.8901
3	219	190752382	Dominant	0.8	1	-0.8925
3	220	191659343	Dominant	0.8	1	-0.8931
3	221	191671970	Dominant	0.8	1	-0.8944
3	222	192298277	Dominant	0.8	1	-0.9772
3	223	192587703	Dominant	0.8	1	-1.0231
3	224	192599336	Dominant	0.8	1	-1.0258
3	225	192797746	Dominant	0.8	1	-1.044
3	226	193834940	Dominant	0.8	1	-1.1765
3	227	194928138	Dominant	0.8	1	-1.1755
3	228	195048814	Dominant	0.8	1	-1.1773
3	229	195240670	Dominant	0.8	1	-1.1774
3	230	195615376	Dominant	0.8	1	-1.0884
3	231	195766737	Dominant	0.8	1	-1.0449
3	232	196429953	Dominant	0.8	1	-0.9407
4	1	694613	Dominant	0.8	1	0.0929
4	2	756686	Dominant	0.8	1	0.0924
4	3	1523930	Dominant	0.8	1	0.0905
4	4	2505091	Dominant	0.8	1	0.0852
4	5	2748663	Dominant	0.8	1	0.0761
4	6	3177259	Dominant	0.8	1	0.0617
4	7	3658324	Dominant	0.8	1	0.0408
4	8	3856471	Dominant	0.8	1	0.0391
4	9	4207366	Dominant	0.8	1	0.0049
4	10	4343261	Dominant	0.8	1	-0.005
4	11	4862500	Dominant	0.8	1	-0.058
4	12	4923296	Dominant	0.8	1	-0.0664
4	13	5948793	Dominant	0.8	1	-0.2773
4	14	6168155	Dominant	0.8	1	-0.3469
4	15	6402732	Dominant	0.8	1	-0.3964
4	16	6570032	Dominant	0.8	1	-0.4365
4	17	6623332	Dominant	0.8	1	-0.4372
4	18	7170562	Dominant	0.8	1	-0.4551
4	19	8021592	Dominant	0.8	1	-0.4666
4	20	8108027	Dominant	0.8	1	-0.4668
4	21	11390069	Dominant	0.8	1	-1.0412
4	22	12471651	Dominant	0.8	1	-1.3661
4	23	12634511	Dominant	0.8	1	-1.4767
4	24	13302267	Dominant	0.8	1	-1.5087
4	25	13737915	Dominant	0.8	1	-1.5319
4	26	14511712	Dominant	0.8	1	-1.6045
4	27	15167726	Dominant	0.8	1	-1.609
4	28	15424591	Dominant	0.8	1	-1.6104
4	29	15850685	Dominant	0.8	1	-1.6114
4	30	16447313	Dominant	0.8	1	-1.612
4	31	16789915	Dominant	0.8	1	-1.6132
4	32	17289544	Dominant	0.8	1	-1.1558
4	33	17546381	Dominant	0.8	1	-1.0482
4	34	18135757	Dominant	0.8	1	-1.0482
4	35	18382212	Dominant	0.8	1	-1.0499
4	36	19571122	Dominant	0.8	1	-1.052
4	37	19875509	Dominant	0.8	1	-1.0521
4	38	21286777	Dominant	0.8	1	-1.4056
4	39	23351305	Dominant	0.8	1	-1.268
4	40	23815662	Dominant	0.8	1	-1.2665
4	41	24002981	Dominant	0.8	1	-1.2665
4	42	24786904	Dominant	0.8	1	-1.2655
4	43	24807287	Dominant	0.8	1	-1.265
4	44	25088919	Dominant	0.8	1	-1.2654
4	45	26197873	Dominant	0.8	1	-1.6863
4	46	26337615	Dominant	0.8	1	-1.755
4	47	27339904	Dominant	0.8	1	-1.8036
4	48	31427408	Dominant	0.8	1	-1.8998
4	49	36916955	Dominant	0.8	1	-2.1065
4	50	37302992	Dominant	0.8	1	-2.1065
4	51	38092096	Dominant	0.8	1	-2.1065
4	52	38213331	Dominant	0.8	1	-2.1033
4	53	38325036	Dominant	0.8	1	-2.1009
4	54	38585268	Dominant	0.8	1	-2.0874
4	55	38712167	Dominant	0.8	1	-2.0826
4	56	40367787	Dominant	0.8	1	-2.0645
4	57	40644376	Dominant	0.8	1	-2.0677
4	58	42223934	Dominant	0.8	1	-2.0872
4	59	42889160	Dominant	0.8	1	-2.108
4	60	42924853	Dominant	0.8	1	-2.108
4	61	43232759	Dominant	0.8	1	-2.108
4	62	43775511	Dominant	0.8	1	-2.0872
4	63	44293409	Dominant	0.8	1	-2.0634
4	64	45817327	Dominant	0.8	1	-2.0092
4	65	47560386	Dominant	0.8	1	-1.9754
4	66	53907444	Dominant	0.8	1	-1.9543
4	67	54456051	Dominant	0.8	1	-1.954
4	68	55245741	Dominant	0.8	1	-1.9901
4	69	56519892	Dominant	0.8	1	-2.0956
4	70	56625468	Dominant	0.8	1	-2.1057
4	71	57156379	Dominant	0.8	1	-2.106
4	72	57167280	Dominant	0.8	1	-2.106
4	73	58913500	Dominant	0.8	1	-2.106
4	74	59141562	Dominant	0.8	1	-2.1052
4	75	60367869	Dominant	0.8	1	-2.0013
4	76	62106989	Dominant	0.8	1	-2.0006
4	77	63370926	Dominant	0.8	1	-2.0035
4	78	64474350	Dominant	0.8	1	-2.0035
4	79	65535470	Dominant	0.8	1	-2.0035
4	80	66300425	Dominant	0.8	1	-2.0035
4	81	67606895	Dominant	0.8	1	-1.9953
4	82	68113850	Dominant	0.8	1	-1.9918
4	83	68791400	Dominant	0.8	1	-1.7303
4	84	71185226	Dominant	0.8	1	-1.0868
4	85	74963049	Dominant	0.8	1	-0.7942
4	86	76480880	Dominant	0.8	1	-0.9775
4	87	77464016	Dominant	0.8	1	-1.2438
4	88	77726159	Dominant	0.8	1	-1.342
4	89	77918966	Dominant	0.8	1	-1.4415
4	90	79079757	Dominant	0.8	1	-1.4687
4	91	80993133	Dominant	0.8	1	-1.5365
4	92	81488421	Dominant	0.8	1	-1.5594
4	93	84241357	Dominant	0.8	1	-1.7767
4	94	84288613	Dominant	0.8	1	-1.7826
4	95	85428178	Dominant	0.8	1	-1.898
4	96	86309824	Dominant	0.8	1	-1.8978
4	97	86932486	Dominant	0.8	1	-1.8981
4	98	88553414	Dominant	0.8	1	-1.9
4	99	88949175	Dominant	0.8	1	-1.8976
4	100	89739808	Dominant	0.8	1	-2.0659
4	101	90736113	Dominant	0.8	1	-2.0669
4	102	92281057	Dominant	0.8	1	-2.0711
4	103	92615579	Dominant	0.8	1	-2.0718
4	104	93428335	Dominant	0.8	1	-2.0734
4	105	94761237	Dominant	0.8	1	-2.0715
4	106	94862267	Dominant	0.8	1	-2.0715
4	107	95644727	Dominant	0.8	1	-1.3271
4	108	96161342	Dominant	0.8	1	-1.3396
4	109	101479155	Dominant	0.8	1	-1.568
4	110	101699382	Dominant	0.8	1	-1.5886
4	111	102021290	Dominant	0.8	1	-1.6026
4	112	102076982	Dominant	0.8	1	-1.6037
4	113	103173749	Dominant	0.8	1	-1.6027
4	114	104414511	Dominant	0.8	1	-1.6037
4	115	104838047	Dominant	0.8	1	-1.6037
4	116	106048291	Dominant	0.8	1	-1.6038
4	117	106160365	Dominant	0.8	1	-1.6037
4	118	106936604	Dominant	0.8	1	-1.603
4	119	108784514	Dominant	0.8	1	-1.6037
4	120	109704907	Dominant	0.8	1	-1.6037
4	121	111254360	Dominant	0.8	1	-1.6037
4	122	111280757	Dominant	0.8	1	-1.6037
4	123	111739156	Dominant	0.8	1	-1.6003
4	124	111849422	Dominant	0.8	1	-1.5997
4	125	113765546	Dominant	0.8	1	-1.582
4	126	113916575	Dominant	0.8	1	-1.5804
4	127	113972856	Dominant	0.8	1	-1.5822
4	128	114020087	Dominant	0.8	1	-1.5844
4	129	114898691	Dominant	0.8	1	-1.6364
4	130	115242791	Dominant	0.8	1	-1.6533
4	131	118340767	Dominant	0.8	1	-1.8349
4	132	118351381	Dominant	0.8	1	-1.8361
4	133	118939953	Dominant	0.8	1	-1.8948
4	134	119407189	Dominant	0.8	1	-1.8746
4	135	120910200	Dominant	0.8	1	-1.8234
4	136	121894207	Dominant	0.8	1	-1.8213
4	137	122249743	Dominant	0.8	1	-1.8256
4	138	122475832	Dominant	0.8	1	-1.8388
4	139	123620912	Dominant	0.8	1	-1.9032
4	140	125318885	Dominant	0.8	1	-1.9019
4	141	125582871	Dominant	0.8	1	-1.9025
4	142	125746220	Dominant	0.8	1	-1.7219
4	143	126081446	Dominant	0.8	1	-1.7233
4	144	126199915	Dominant	0.8	1	-1.724
4	145	126476695	Dominant	0.8	1	-1.7243
4	146	129281445	Dominant	0.8	1	-1.7176
4	147	130136648	Dominant	0.8	1	-1.734
4	148	131524184	Dominant	0.8	1	-1.7456
4	149	133084604	Dominant	0.8	1	-1.7626
4	150	133165898	Dominant	0.8	1	-1.7636
4	151	133690420	Dominant	0.8	1	-1.7686
4	152	134335871	Dominant	0.8	1	-1.7756
4	153	136034687	Dominant	0.8	1	-1.7687
4	154	136711280	Dominant	0.8	1	-1.7635
4	155	137323344	Dominant	0.8	1	-1.7629
4	156	137529812	Dominant	0.8	1	-1.7628
4	157	138129929	Dominant	0.8	1	-1.763
4	158	139431355	Dominant	0.8	1	-1.7673
4	159	140702406	Dominant	0.8	1	-1.7781
4	160	141219784	Dominant	0.8	1	-1.7824
4	161	141980240	Dominant	0.8	1	-1.8049
4	162	145670871	Dominant	0.8	1	-1.9084
4	163	146488327	Dominant	0.8	1	-1.9515
4	164	146867376	Dominant	0.8	1	-1.9891
4	165	146870683	Dominant	0.8	1	-1.9891
4	166	146883385	Dominant	0.8	1	-1.989
4	167	147469133	Dominant	0.8	1	-1.9814
4	168	152179311	Dominant	0.8	1	-1.959
4	169	153532240	Dominant	0.8	1	-1.9326
4	170	155968437	Dominant	0.8	1	-1.9219
4	171	156600197	Dominant	0.8	1	-1.9304
4	172	157398759	Dominant	0.8	1	-1.8996
4	173	159127462	Dominant	0.8	1	-1.8621
4	174	162327265	Dominant	0.8	1	-1.8445
4	175	163532717	Dominant	0.8	1	-1.9091
4	176	163671744	Dominant	0.8	1	-1.9192
4	177	163793257	Dominant	0.8	1	-1.9276
4	178	163808442	Dominant	0.8	1	-1.9286
4	179	163973796	Dominant	0.8	1	-1.9286
4	180	165767472	Dominant	0.8	1	-1.9856
4	181	165814775	Dominant	0.8	1	-1.9858
4	182	166298451	Dominant	0.8	1	-1.9886
4	183	166533938	Dominant	0.8	1	-1.9646
4	184	166619952	Dominant	0.8	1	-1.9437
4	185	168139380	Dominant	0.8	1	-1.7788
4	186	168615218	Dominant	0.8	1	-1.612
4	187	168626439	Dominant	0.8	1	-1.6093
4	188	169329321	Dominant	0.8	1	-1.4199
4	189	169457744	Dominant	0.8	1	-1.3918
4	190	169530339	Dominant	0.8	1	-1.3756
4	191	169622650	Dominant	0.8	1	-1.3526
4	192	169763252	Dominant	0.8	1	-1.3525
4	193	174817710	Dominant	0.8	1	-1.3492
4	194	174824576	Dominant	0.8	1	-1.3492
4	195	175097637	Dominant	0.8	1	-1.3484
4	196	177964148	Dominant	0.8	1	-1.3556
4	197	179921499	Dominant	0.8	1	-1.394
4	198	179989221	Dominant	0.8	1	-1.3944
4	199	180048362	Dominant	0.8	1	-1.3945
4	200	180306130	Dominant	0.8	1	-1.3947
4	201	180915780	Dominant	0.8	1	-1.4672
4	202	181612806	Dominant	0.8	1	-1.6262
4	203	182033941	Dominant	0.8	1	-1.7785
4	204	182292227	Dominant	0.8	1	-1.9173
4	205	182407681	Dominant	0.8	1	-1.9904
4	206	182422900	Dominant	0.8	1	-1.9904
4	207	182569100	Dominant	0.8	1	-1.9904
4	208	183170004	Dominant	0.8	1	-1.9911
4	209	183237479	Dominant	0.8	1	-1.9912
4	210	183299318	Dominant	0.8	1	-1.9844
4	211	183590236	Dominant	0.8	1	-1.9346
4	212	183661673	Dominant	0.8	1	-1.9224
4	213	185325242	Dominant	0.8	1	-1.7746
4	214	185336852	Dominant	0.8	1	-1.774
4	215	186570521	Dominant	0.8	1	-1.8096
4	216	186961015	Dominant	0.8	1	-1.8737
4	217	187230737	Dominant	0.8	1	-1.7044
4	218	187378007	Dominant	0.8	1	-1.534
4	219	187414115	Dominant	0.8	1	-1.524
5	1	1157313	Dominant	0.8	1	-0.3885
5	2	1404548	Dominant	0.8	1	-0.3947
5	3	1407116	Dominant	0.8	1	-0.3948
5	4	1503610	Dominant	0.8	1	-0.3961
5	5	1772615	Dominant	0.8	1	-0.3872
5	6	2099667	Dominant	0.8	1	-0.3828
5	7	2167740	Dominant	0.8	1	-0.3821
5	8	2403444	Dominant	0.8	1	-0.3784
5	9	2664245	Dominant	0.8	1	-0.3333
5	10	3019005	Dominant	0.8	1	-0.2946
5	11	3187567	Dominant	0.8	1	-0.2768
5	12	3204386	Dominant	0.8	1	-0.2752
5	13	3678658	Dominant	0.8	1	-0.2311
5	14	3684777	Dominant	0.8	1	-0.2306
5	15	4633275	Dominant	0.8	1	-0.1333
5	16	4803549	Dominant	0.8	1	-0.1183
5	17	5165952	Dominant	0.8	1	-0.124
5	18	5398279	Dominant	0.8	1	-0.122
5	19	5402163	Dominant	0.8	1	-0.122
5	20	5602530	Dominant	0.8	1	-0.1186
5	21	5981228	Dominant	0.8	1	-0.1175
5	22	7202086	Dominant	0.8	1	-0.1226
5	23	7357767	Dominant	0.8	1	-0.1222
5	24	7463625	Dominant	0.8	1	-0.1223
5	25	8158804	Dominant	0.8	1	-0.1231
5	26	10032216	Dominant	0.8	1	-0.1666
5	27	10492095	Dominant	0.8	1	-0.5059
5	28	10695526	Dominant	0.8	1	-0.7653
5	29	10771228	Dominant	0.8	1	-0.7779
5	30	10800150	Dominant	0.8	1	-0.7834
5	31	12641719	Dominant	0.8	1	-0.9918
5	32	12784265	Dominant	0.8	1	-0.9992
5	33	13015270	Dominant	0.8	1	-1.0117
5	34	14869709	Dominant	0.8	1	-1.2936
5	35	15723633	Dominant	0.8	1	-1.4924
5	36	17489383	Dominant	0.8	1	-1.6846
5	37	17791030	Dominant	0.8	1	-1.6844
5	38	18173795	Dominant	0.8	1	-1.6835
5	39	18564331	Dominant	0.8	1	-1.6846
5	40	20109561	Dominant	0.8	1	-1.6847
5	41	21235554	Dominant	0.8	1	-1.6825
5	42	23101848	Dominant	0.8	1	-1.5357
5	43	23684585	Dominant	0.8	1	-1.4765
5	44	24274495	Dominant	0.8	1	-1.4152
5	45	24592778	Dominant	0.8	1	-1.3739
5	46	25471581	Dominant	0.8	1	-1.2896
5	47	26265398	Dominant	0.8	1	-1.2341
5	48	26551516	Dominant	0.8	1	-1.2174
5	49	26788638	Dominant	0.8	1	-1.2866
5	50	27252466	Dominant	0.8	1	-1.4496
5	51	27719260	Dominant	0.8	1	-1.6976
5	52	27837594	Dominant	0.8	1	-1.775
5	53	30870858	Dominant	0.8	1	-1.3311
5	54	31435627	Dominant	0.8	1	-1.3396
5	55	31528733	Dominant	0.8	1	-1.3458
5	56	32067398	Dominant	0.8	1	-1.2543
5	57	32991719	Dominant	0.8	1	-1.2572
5	58	33446539	Dominant	0.8	1	-1.263
5	59	33600365	Dominant	0.8	1	-1.2645
5	60	33930441	Dominant	0.8	1	-1.2675
5	61	34840841	Dominant	0.8	1	-1.3408
5	62	35801125	Dominant	0.8	1	-1.3385
5	63	36731225	Dominant	0.8	1	-1.3413
5	64	38148794	Dominant	0.8	1	-1.318
5	65	38763356	Dominant	0.8	1	-1.3043
5	66	39444239	Dominant	0.8	1	-1.3041
5	67	40140378	Dominant	0.8	1	-1.3025
5	68	40827307	Dominant	0.8	1	-1.3041
5	69	40998851	Dominant	0.8	1	-1.3117
5	70	41788117	Dominant	0.8	1	-1.3528
5	71	44611650	Dominant	0.8	1	-1.3388
5	72	50254200	Dominant	0.8	1	-1.3323
5	73	51743012	Dominant	0.8	1	-1.3308
5	74	53959926	Dominant	0.8	1	-1.3582
5	75	55780101	Dominant	0.8	1	-1.3207
5	76	56623761	Dominant	0.8	1	-1.2879
5	77	57225493	Dominant	0.8	1	-1.2523
5	78	57981160	Dominant	0.8	1	-1.2523
5	79	58051351	Dominant	0.8	1	-1.2434
5	80	60951124	Dominant	0.8	1	-0.8268
5	81	63098552	Dominant	0.8	1	-0.6833
5	82	64389333	Dominant	0.8	1	-0.6433
5	83	65533655	Dominant	0.8	1	-0.644
5	84	65568906	Dominant	0.8	1	-0.6445
5	85	66134711	Dominant	0.8	1	-0.6491
5	86	66513326	Dominant	0.8	1	-0.6548
5	87	68038077	Dominant	0.8	1	-0.6956
5	88	68429040	Dominant	0.8	1	-0.7032
5	89	71490962	Dominant	0.8	1	-0.7169
5	90	72618120	Dominant	0.8	1	-0.7044
5	91	73224678	Dominant	0.8	1	-0.6909
5	92	73764923	Dominant	0.8	1	-0.6901
5	93	75429603	Dominant	0.8	1	-0.7166
5	94	76868950	Dominant	0.8	1	-0.4355
5	95	76903692	Dominant	0.8	1	-0.4355
5	96	77533703	Dominant	0.8	1	-0.433
5	97	78180482	Dominant	0.8	1	-0.4312
5	98	78763345	Dominant	0.8	1	-0.4328
5	99	78996244	Dominant	0.8	1	-0.4354
5	100	79086883	Dominant	0.8	1	-0.4356
5	101	79191702	Dominant	0.8	1	-0.4355
5	102	79497415	Dominant	0.8	1	-0.4355
5	103	79679474	Dominant	0.8	1	-0.4354
5	104	80323368	Dominant	0.8	1	-0.4294
5	105	81939318	Dominant	0.8	1	-0.4328
5	106	81975108	Dominant	0.8	1	-0.4328
5	107	84157168	Dominant	0.8	1	-0.2937
5	108	92665721	Dominant	0.8	1	-0.1774
5	109	93751943	Dominant	0.8	1	-0.1694
5	110	94726879	Dominant	0.8	1	-0.1702
5	111	96484131	Dominant	0.8	1	-0.2775
5	112	97763960	Dominant	0.8	1	-0.3318
5	113	99270398	Dominant	0.8	1	-0.3738
5	114	100033522	Dominant	0.8	1	-0.4004
5	115	104125475	Dominant	0.8	1	-0.6502
5	116	106592310	Dominant	0.8	1	-0.6351
5	117	107023656	Dominant	0.8	1	-0.637
5	118	107842404	Dominant	0.8	1	-0.6369
5	119	109319962	Dominant	0.8	1	-0.65
5	120	109369796	Dominant	0.8	1	-0.65
5	121	110355405	Dominant	0.8	1	-0.6472
5	122	110818421	Dominant	0.8	1	-0.6501
5	123	111737338	Dominant	0.8	1	-0.6502
5	124	112291861	Dominant	0.8	1	0.2598
5	125	113230902	Dominant	0.8	1	0.5628
5	126	113389336	Dominant	0.8	1	0.5628
5	127	113679153	Dominant	0.8	1	0.564
5	128	114434126	Dominant	0.8	1	0.5657
5	129	115894579	Dominant	0.8	1	0.5671
5	130	116019372	Dominant	0.8	1	0.5677
5	131	116423771	Dominant	0.8	1	0.563
5	132	118082030	Dominant	0.8	1	0.5617
5	133	120636776	Dominant	0.8	1	0.5631
5	134	121182996	Dominant	0.8	1	0.563
5	135	121943904	Dominant	0.8	1	0.5628
5	136	122504566	Dominant	0.8	1	0.5624
5	137	123814026	Dominant	0.8	1	0.5622
5	138	125315488	Dominant	0.8	1	0.561
5	139	125328001	Dominant	0.8	1	0.5611
5	140	125866090	Dominant	0.8	1	0.5611
5	141	126805804	Dominant	0.8	1	0.5582
5	142	128474742	Dominant	0.8	1	0.5596
5	143	128737229	Dominant	0.8	1	0.5595
5	144	129469043	Dominant	0.8	1	0.5596
5	145	131995843	Dominant	0.8	1	0.5597
5	146	132550830	Dominant	0.8	1	0.5584
5	147	132587049	Dominant	0.8	1	0.5445
5	148	132942656	Dominant	0.8	1	0.3607
5	149	132996659	Dominant	0.8	1	0.3285
5	150	133221460	Dominant	0.8	1	0.1169
5	151	133817247	Dominant	0.8	1	0.117
5	152	134380531	Dominant	0.8	1	0.1168
5	153	139185509	Dominant	0.8	1	0.1185
5	154	141210753	Dominant	0.8	1	0.0611
5	155	143669068	Dominant	0.8	1	-0.1205
5	156	148783268	Dominant	0.8	1	-0.6935
5	157	148805005	Dominant	0.8	1	-0.6938
5	158	149023879	Dominant	0.8	1	-0.6868
5	159	150490751	Dominant	0.8	1	-0.6696
5	160	153123729	Dominant	0.8	1	-0.6853
5	161	153913156	Dominant	0.8	1	-0.685
5	162	154200263	Dominant	0.8	1	-0.6849
5	163	154477576	Dominant	0.8	1	-0.685
5	164	154578318	Dominant	0.8	1	-0.685
5	165	154635358	Dominant	0.8	1	-0.685
5	166	155453603	Dominant	0.8	1	-0.685
5	167	157329451	Dominant	0.8	1	-0.6849
5	168	157927591	Dominant	0.8	1	-0.6873
5	169	158131574	Dominant	0.8	1	-0.6888
5	170	158355949	Dominant	0.8	1	-0.6861
5	171	159270713	Dominant	0.8	1	-0.6907
5	172	159288452	Dominant	0.8	1	-0.6909
5	173	160115779	Dominant	0.8	1	-0.6954
5	174	161305071	Dominant	0.8	1	-0.6827
5	175	161738753	Dominant	0.8	1	-0.6755
5	176	163882988	Dominant	0.8	1	-0.68
5	177	164692816	Dominant	0.8	1	-0.69
5	178	165465607	Dominant	0.8	1	-0.7455
5	179	166021016	Dominant	0.8	1	-0.7633
5	180	166153356	Dominant	0.8	1	-0.7708
5	181	166281216	Dominant	0.8	1	-0.7776
5	182	166666643	Dominant	0.8	1	-0.7901
5	183	166957450	Dominant	0.8	1	-0.7987
5	184	167465427	Dominant	0.8	1	-0.818
5	185	167591402	Dominant	0.8	1	-0.8177
5	186	168279411	Dominant	0.8	1	-0.8134
5	187	168439476	Dominant	0.8	1	-0.8121
5	188	169312188	Dominant	0.8	1	-0.8092
5	189	169391322	Dominant	0.8	1	-0.8093
5	190	169879318	Dominant	0.8	1	-0.8252
5	191	170925376	Dominant	0.8	1	-0.8826
5	192	171468278	Dominant	0.8	1	-0.9111
5	193	171903310	Dominant	0.8	1	-0.9639
5	194	172139506	Dominant	0.8	1	-0.9928
5	195	172675594	Dominant	0.8	1	-1.0531
5	196	172686386	Dominant	0.8	1	-1.0528
5	197	173888281	Dominant	0.8	1	-1.101
5	198	174082558	Dominant	0.8	1	-1.0998
5	199	174550294	Dominant	0.8	1	-1.1012
5	200	174836280	Dominant	0.8	1	-1.0499
5	201	175015522	Dominant	0.8	1	-1.0083
5	202	175158653	Dominant	0.8	1	-0.9884
5	203	177562815	Dominant	0.8	1	-0.8079
5	204	177707427	Dominant	0.8	1	-0.8
5	205	177897992	Dominant	0.8	1	-0.7946
5	206	180591672	Dominant	0.8	1	-0.6487
6	1	1784096	Dominant	0.8	1	-0.2576
6	2	3288384	Dominant	0.8	1	0.024
6	3	4297286	Dominant	0.8	1	0.0252
6	4	4515915	Dominant	0.8	1	0.0343
6	5	6544702	Dominant	0.8	1	-0.2217
6	6	6626263	Dominant	0.8	1	-0.2389
6	7	6656487	Dominant	0.8	1	-0.2474
6	8	7213279	Dominant	0.8	1	-0.3454
6	9	7261985	Dominant	0.8	1	-0.3499
6	10	7476908	Dominant	0.8	1	-0.3514
6	11	7742590	Dominant	0.8	1	-0.3534
6	12	8269415	Dominant	0.8	1	-0.4117
6	13	8855948	Dominant	0.8	1	-0.4854
6	14	10269064	Dominant	0.8	1	-0.7759
6	15	10580910	Dominant	0.8	1	-0.7758
6	16	11600883	Dominant	0.8	1	-0.7769
6	17	12224328	Dominant	0.8	1	-0.7769
6	18	12298984	Dominant	0.8	1	-0.7768
6	19	13623324	Dominant	0.8	1	-0.7312
6	20	15803232	Dominant	0.8	1	-0.6439
6	21	16647158	Dominant	0.8	1	-0.6193
6	22	16929712	Dominant	0.8	1	-0.6093
6	23	18030079	Dominant	0.8	1	-0.6086
6	24	18038081	Dominant	0.8	1	-0.6086
6	25	18614099	Dominant	0.8	1	-0.2825
6	26	19452510	Dominant	0.8	1	-0.0575
6	27	20204711	Dominant	0.8	1	0.0223
6	28	22140004	Dominant	0.8	1	-0.2757
6	29	22433910	Dominant	0.8	1	-0.2726
6	30	22643749	Dominant	0.8	1	-0.271
6	31	23663679	Dominant	0.8	1	-0.1734
6	32	24551664	Dominant	0.8	1	-0.1633
6	33	26129375	Dominant	0.8	1	-0.2153
6	34	30903948	Dominant	0.8	1	-0.2713
6	35	32900787	Dominant	0.8	1	-0.423
6	36	33480435	Dominant	0.8	1	-0.4269
6	37	34015765	Dominant	0.8	1	-0.4359
6	38	34055679	Dominant	0.8	1	-0.4375
6	39	34531300	Dominant	0.8	1	-0.4539
6	40	36126650	Dominant	0.8	1	-0.5344
6	41	36399120	Dominant	0.8	1	-0.5513
6	42	36457484	Dominant	0.8	1	-0.5556
6	43	36637597	Dominant	0.8	1	-0.5671
6	44	36700899	Dominant	0.8	1	-0.5717
6	45	36932571	Dominant	0.8	1	-0.5913
6	46	36979583	Dominant	0.8	1	-0.5952
6	47	36995222	Dominant	0.8	1	-0.5964
6	48	38670837	Dominant	0.8	1	-0.6523
6	49	39091869	Dominant	0.8	1	-0.6728
6	50	40416800	Dominant	0.8	1	-0.6783
6	51	40700772	Dominant	0.8	1	-0.6815
6	52	40766466	Dominant	0.8	1	-0.6799
6	53	44324600	Dominant	0.8	1	-0.5472
6	54	45777794	Dominant	0.8	1	-0.7447
6	55	46321089	Dominant	0.8	1	-0.7805
6	56	47229626	Dominant	0.8	1	-0.7705
6	57	47346320	Dominant	0.8	1	-0.7633
6	58	47504513	Dominant	0.8	1	-0.7614
6	59	50798526	Dominant	0.8	1	-0.7579
6	60	51491884	Dominant	0.8	1	-0.7601
6	61	51789589	Dominant	0.8	1	-0.7637
6	62	53393734	Dominant	0.8	1	-0.7729
6	63	53465000	Dominant	0.8	1	-0.7715
6	64	53724274	Dominant	0.8	1	-0.7729
6	65	53939724	Dominant	0.8	1	-0.7715
6	66	55243149	Dominant	0.8	1	-0.7729
6	67	55636255	Dominant	0.8	1	-0.7728
6	68	57767576	Dominant	0.8	1	-0.9091
6	69	67305307	Dominant	0.8	1	-1.0345
6	70	68549473	Dominant	0.8	1	-1.0619
6	71	68915890	Dominant	0.8	1	-1.062
6	72	70483082	Dominant	0.8	1	-1.0607
6	73	71076785	Dominant	0.8	1	-1.0605
6	74	72408820	Dominant	0.8	1	-1.0606
6	75	72615220	Dominant	0.8	1	-1.0615
6	76	73635005	Dominant	0.8	1	-1.0573
6	77	80803557	Dominant	0.8	1	-1.0748
6	78	80805796	Dominant	0.8	1	-1.0749
6	79	82006729	Dominant	0.8	1	-1.0786
6	80	84533341	Dominant	0.8	1	-1.0957
6	81	86137888	Dominant	0.8	1	-1.0979
6	82	86976150	Dominant	0.8	1	-1.0979
6	83	87562096	Dominant	0.8	1	-1.0977
6	84	88441663	Dominant	0.8	1	-1.0965
6	85	90684355	Dominant	0.8	1	-1.3323
6	86	91079060	Dominant	0.8	1	-1.6268
6	87	91210594	Dominant	0.8	1	-1.8235
6	88	91314829	Dominant	0.8	1	-1.3568
6	89	92012025	Dominant	0.8	1	-0.6951
6	90	92096750	Dominant	0.8	1	-0.6951
6	91	92853369	Dominant	0.8	1	-0.6956
6	92	94481162	Dominant	0.8	1	-0.6964
6	93	94715324	Dominant	0.8	1	-0.6965
6	94	94861241	Dominant	0.8	1	-0.6965
6	95	95390186	Dominant	0.8	1	-0.6965
6	96	96400830	Dominant	0.8	1	-0.6965
6	97	97469390	Dominant	0.8	1	-0.6929
6	98	97518987	Dominant	0.8	1	-0.6938
6	99	106379169	Dominant	0.8	1	-1.7401
6	100	106438420	Dominant	0.8	1	-1.7539
6	101	107193720	Dominant	0.8	1	-1.8479
6	102	108499945	Dominant	0.8	1	-1.9922
6	103	110263644	Dominant	0.8	1	-2.1327
6	104	110281846	Dominant	0.8	1	-2.1332
6	105	111374253	Dominant	0.8	1	-2.1323
6	106	113393530	Dominant	0.8	1	-2.1326
6	107	114168573	Dominant	0.8	1	-2.1332
6	108	114196489	Dominant	0.8	1	-2.1322
6	109	114265287	Dominant	0.8	1	-2.1302
6	110	116690849	Dominant	0.8	1	-2.088
6	111	117210052	Dominant	0.8	1	-2.0848
6	112	117608318	Dominant	0.8	1	-2.0837
6	113	119043898	Dominant	0.8	1	-2.0833
6	114	119946363	Dominant	0.8	1	-2.0825
6	115	123027077	Dominant	0.8	1	-2.0837
6	116	123072973	Dominant	0.8	1	-2.0836
6	117	124677633	Dominant	0.8	1	-2.0785
6	118	125067086	Dominant	0.8	1	-2.0837
6	119	125618969	Dominant	0.8	1	-2.0485
6	120	126181956	Dominant	0.8	1	-2.0301
6	121	128184738	Dominant	0.8	1	-2.0272
6	122	128394889	Dominant	0.8	1	-2.0262
6	123	129455490	Dominant	0.8	1	-2.0067
6	124	129717246	Dominant	0.8	1	-2.0026
6	125	130335109	Dominant	0.8	1	-1.9892
6	126	130521794	Dominant	0.8	1	-1.9852
6	127	130921300	Dominant	0.8	1	-1.977
6	128	132845366	Dominant	0.8	1	-1.9488
6	129	132929147	Dominant	0.8	1	-1.9483
6	130	134720067	Dominant	0.8	1	-1.9271
6	131	136952930	Dominant	0.8	1	-1.9117
6	132	137475858	Dominant	0.8	1	-1.9059
6	133	137748849	Dominant	0.8	1	-1.9023
6	134	137861948	Dominant	0.8	1	-1.9018
6	135	139435577	Dominant	0.8	1	-1.9404
6	136	141270660	Dominant	0.8	1	-1.9948
6	137	141894535	Dominant	0.8	1	-1.9947
6	138	142626699	Dominant	0.8	1	-1.9973
6	139	143765778	Dominant	0.8	1	-2.0055
6	140	144025782	Dominant	0.8	1	-2.0059
6	141	144072118	Dominant	0.8	1	-2.0059
6	142	144508698	Dominant	0.8	1	-2.0053
6	143	147987530	Dominant	0.8	1	-2.0059
6	144	148308874	Dominant	0.8	1	-2.0059
6	145	148588469	Dominant	0.8	1	-2.0055
6	146	148712650	Dominant	0.8	1	-2.0059
6	147	148776487	Dominant	0.8	1	-2.0059
6	148	148792617	Dominant	0.8	1	-2.0059
6	149	149087254	Dominant	0.8	1	-2.0059
6	150	150454520	Dominant	0.8	1	-1.9383
6	151	150698674	Dominant	0.8	1	-1.9003
6	152	150952507	Dominant	0.8	1	-1.8515
6	153	151225768	Dominant	0.8	1	-1.975
6	154	151271356	Dominant	0.8	1	-1.9967
6	155	151330686	Dominant	0.8	1	-1.9967
6	156	151432485	Dominant	0.8	1	-1.9967
6	157	151501035	Dominant	0.8	1	-1.9967
6	158	153044949	Dominant	0.8	1	-2.008
6	159	153504519	Dominant	0.8	1	-2.0124
6	160	154288032	Dominant	0.8	1	-2.0278
6	161	154705702	Dominant	0.8	1	-2.033
6	162	155472539	Dominant	0.8	1	-2.0478
6	163	156163798	Dominant	0.8	1	-2.0626
6	164	156949912	Dominant	0.8	1	-2.0806
6	165	158138616	Dominant	0.8	1	-2.084
6	166	159118978	Dominant	0.8	1	-2.0935
6	167	159463964	Dominant	0.8	1	-2.0733
6	168	159949340	Dominant	0.8	1	-2.0475
6	169	161672443	Dominant	0.8	1	-1.9967
6	170	161952887	Dominant	0.8	1	-1.9865
6	171	162883484	Dominant	0.8	1	-1.5999
6	172	163119071	Dominant	0.8	1	-1.631
6	173	163554041	Dominant	0.8	1	-1.8206
6	174	164298459	Dominant	0.8	1	-1.569
6	175	164361544	Dominant	0.8	1	-1.5586
6	176	164717284	Dominant	0.8	1	-1.5611
6	177	165932290	Dominant	0.8	1	-1.5607
6	178	166042705	Dominant	0.8	1	-1.5608
6	179	166366474	Dominant	0.8	1	-1.4162
6	180	166603765	Dominant	0.8	1	-1.3504
6	181	167809771	Dominant	0.8	1	-1.1533
6	182	168463624	Dominant	0.8	1	-0.6293
6	183	169828915	Dominant	0.8	1	-0.2292
7	1	1410607	Dominant	0.8	1	-1.3034
7	2	2334386	Dominant	0.8	1	-1.4233
7	3	2412032	Dominant	0.8	1	-1.4366
7	4	2629020	Dominant	0.8	1	-1.3891
7	5	2937450	Dominant	0.8	1	-1.3152
7	6	3113034	Dominant	0.8	1	-1.3133
7	7	3257986	Dominant	0.8	1	-1.2189
7	8	4352417	Dominant	0.8	1	-0.7214
7	9	4924960	Dominant	0.8	1	-0.5943
7	10	5582362	Dominant	0.8	1	-0.5041
7	11	6066461	Dominant	0.8	1	-0.5048
7	12	6311610	Dominant	0.8	1	-0.5045
7	13	7427535	Dominant	0.8	1	-0.7029
7	14	7782919	Dominant	0.8	1	-0.8444
7	15	8179846	Dominant	0.8	1	-1.1589
7	16	8274964	Dominant	0.8	1	-1.3023
7	17	8732867	Dominant	0.8	1	-1.3023
7	18	8846057	Dominant	0.8	1	-1.3024
7	19	8876292	Dominant	0.8	1	-1.3022
7	20	9062830	Dominant	0.8	1	-1.3021
7	21	9448650	Dominant	0.8	1	-1.3019
7	22	11621813	Dominant	0.8	1	-1.9371
7	23	11642451	Dominant	0.8	1	-1.9371
7	24	11677840	Dominant	0.8	1	-1.937
7	25	12669016	Dominant	0.8	1	-1.9351
7	26	14404866	Dominant	0.8	1	-1.8278
7	27	15059272	Dominant	0.8	1	-1.8117
7	28	15534475	Dominant	0.8	1	-1.8039
7	29	15621650	Dominant	0.8	1	-1.8013
7	30	15743093	Dominant	0.8	1	-1.7642
7	31	17099149	Dominant	0.8	1	-1.5412
7	32	17144007	Dominant	0.8	1	-1.5677
7	33	17200506	Dominant	0.8	1	-1.5388
7	34	18993249	Dominant	0.8	1	-1.0134
7	35	19682148	Dominant	0.8	1	-0.8551
7	36	21856151	Dominant	0.8	1	-0.5093
7	37	21994453	Dominant	0.8	1	-0.5094
7	38	22074023	Dominant	0.8	1	-0.5039
7	39	22316308	Dominant	0.8	1	-0.5038
7	40	22654968	Dominant	0.8	1	-0.5038
7	41	23946488	Dominant	0.8	1	-0.5036
7	42	24356504	Dominant	0.8	1	-0.504
7	43	24541524	Dominant	0.8	1	-0.5036
7	44	24863792	Dominant	0.8	1	-0.504
7	45	25235329	Dominant	0.8	1	-0.5022
7	46	25368902	Dominant	0.8	1	-0.5022
7	47	25449584	Dominant	0.8	1	-0.5037
7	48	25563961	Dominant	0.8	1	-0.5037
7	49	25875151	Dominant	0.8	1	-0.5037
7	50	25923381	Dominant	0.8	1	-0.5032
7	51	26041879	Dominant	0.8	1	-0.5013
7	52	27937679	Dominant	0.8	1	-0.4988
7	53	28601707	Dominant	0.8	1	-0.5001
7	54	28619038	Dominant	0.8	1	-0.5001
7	55	29132650	Dominant	0.8	1	-0.4951
7	56	29456005	Dominant	0.8	1	-0.4963
7	57	29529073	Dominant	0.8	1	-0.4946
7	58	29889233	Dominant	0.8	1	-0.5035
7	59	30478056	Dominant	0.8	1	-0.5037
7	60	31122630	Dominant	0.8	1	-0.5035
7	61	31504969	Dominant	0.8	1	-0.5024
7	62	32470370	Dominant	0.8	1	-0.5028
7	63	34080354	Dominant	0.8	1	-0.5037
7	64	35269625	Dominant	0.8	1	-0.4995
7	65	36229407	Dominant	0.8	1	-0.504
7	66	36466043	Dominant	0.8	1	-0.5037
7	67	36682895	Dominant	0.8	1	-0.5037
7	68	36788357	Dominant	0.8	1	-0.5037
7	69	37213483	Dominant	0.8	1	-0.5037
7	70	37494415	Dominant	0.8	1	-0.5056
7	71	37574668	Dominant	0.8	1	-0.5059
7	72	37988589	Dominant	0.8	1	-0.5024
7	73	39661524	Dominant	0.8	1	-0.4958
7	74	41464183	Dominant	0.8	1	-0.4914
7	75	42281481	Dominant	0.8	1	-0.4905
7	76	42420811	Dominant	0.8	1	-0.4926
7	77	43077850	Dominant	0.8	1	-0.498
7	78	43140213	Dominant	0.8	1	-0.4981
7	79	44602187	Dominant	0.8	1	-0.497
7	80	45908994	Dominant	0.8	1	-0.497
7	81	46641358	Dominant	0.8	1	-0.497
7	82	46983183	Dominant	0.8	1	-0.7056
7	83	46990237	Dominant	0.8	1	-0.7111
7	84	47386422	Dominant	0.8	1	-1.5343
7	85	47560950	Dominant	0.8	1	-1.5334
7	86	49739058	Dominant	0.8	1	-1.5347
7	87	50241812	Dominant	0.8	1	-1.5347
7	88	51833487	Dominant	0.8	1	-1.5139
7	89	52469741	Dominant	0.8	1	-1.5075
7	90	52781527	Dominant	0.8	1	-1.4636
7	91	54619136	Dominant	0.8	1	-1.4642
7	92	56018666	Dominant	0.8	1	-1.4649
7	93	67335673	Dominant	0.8	1	-1.5182
7	94	67396184	Dominant	0.8	1	-1.5195
7	95	67920764	Dominant	0.8	1	-1.5347
7	96	68549929	Dominant	0.8	1	-1.5347
7	97	69375390	Dominant	0.8	1	-1.5347
7	98	70020160	Dominant	0.8	1	-1.5346
7	99	70067679	Dominant	0.8	1	-1.5346
7	100	70158495	Dominant	0.8	1	-1.5346
7	101	70465729	Dominant	0.8	1	-1.5296
7	102	70676108	Dominant	0.8	1	-1.5289
7	103	71065519	Dominant	0.8	1	-1.526
7	104	73824052	Dominant	0.8	1	-1.515
7	105	73959331	Dominant	0.8	1	-1.516
7	106	77297415	Dominant	0.8	1	-0.9584
7	107	80652059	Dominant	0.8	1	-1.1273
7	108	81171725	Dominant	0.8	1	-1.1601
7	109	81821589	Dominant	0.8	1	-1.2208
7	110	83936564	Dominant	0.8	1	-1.5882
7	111	86222259	Dominant	0.8	1	-1.5877
7	112	87288324	Dominant	0.8	1	-1.5864
7	113	88063545	Dominant	0.8	1	-1.5875
7	114	89334668	Dominant	0.8	1	-1.5881
7	115	90800787	Dominant	0.8	1	-1.5774
7	116	91925256	Dominant	0.8	1	-1.5683
7	117	93055650	Dominant	0.8	1	-1.5596
7	118	93963296	Dominant	0.8	1	-1.5523
7	119	94213193	Dominant	0.8	1	-1.5501
7	120	95262116	Dominant	0.8	1	-1.4569
7	121	96854267	Dominant	0.8	1	-1.4446
7	122	97464809	Dominant	0.8	1	-1.4423
7	123	98301926	Dominant	0.8	1	-1.4456
7	124	100477829	Dominant	0.8	1	-1.4568
7	125	100707378	Dominant	0.8	1	-1.4568
7	126	100881403	Dominant	0.8	1	-1.4568
7	127	100968363	Dominant	0.8	1	-1.4567
7	128	103403076	Dominant	0.8	1	-1.4568
7	129	103589191	Dominant	0.8	1	-1.3078
7	130	104117921	Dominant	0.8	1	-1.0141
7	131	105575202	Dominant	0.8	1	-0.4802
7	132	105624196	Dominant	0.8	1	-0.4678
7	133	106129804	Dominant	0.8	1	-0.3401
7	134	106723926	Dominant	0.8	1	-0.3355
7	135	107317175	Dominant	0.8	1	-0.3298
7	136	109900921	Dominant	0.8	1	-0.31
7	137	113875687	Dominant	0.8	1	-0.2888
7	138	114015707	Dominant	0.8	1	-0.2875
7	139	115132030	Dominant	0.8	1	-0.2756
7	140	117642252	Dominant	0.8	1	-0.2627
7	141	121545143	Dominant	0.8	1	-0.2583
7	142	122003582	Dominant	0.8	1	-0.2583
7	143	122547130	Dominant	0.8	1	-0.2577
7	144	123679743	Dominant	0.8	1	-0.2572
7	145	124381635	Dominant	0.8	1	-0.2577
7	146	125375744	Dominant	0.8	1	-0.2553
7	147	126429517	Dominant	0.8	1	-0.2544
7	148	126657545	Dominant	0.8	1	-0.2519
7	149	127887139	Dominant	0.8	1	-0.2484
7	150	128741913	Dominant	0.8	1	-0.2434
7	151	128838659	Dominant	0.8	1	-0.243
7	152	131363167	Dominant	0.8	1	-0.2296
7	153	131730844	Dominant	0.8	1	-0.2289
7	154	135577585	Dominant	0.8	1	-0.27
7	155	138400858	Dominant	0.8	1	0.4605
7	156	138424023	Dominant	0.8	1	0.4619
7	157	138494176	Dominant	0.8	1	0.4493
7	158	140026436	Dominant	0.8	1	0.0796
7	159	142007325	Dominant	0.8	1	0.0774
7	160	142657775	Dominant	0.8	1	0.078
7	161	143082027	Dominant	0.8	1	0.0777
7	162	143207237	Dominant	0.8	1	0.0775
7	163	143704543	Dominant	0.8	1	0.0771
7	164	144090373	Dominant	0.8	1	0.0704
7	165	144945903	Dominant	0.8	1	0.0395
7	166	147870469	Dominant	0.8	1	-0.2993
7	167	147899223	Dominant	0.8	1	-0.3058
7	168	147925492	Dominant	0.8	1	-0.313
7	169	147961673	Dominant	0.8	1	-0.3177
7	170	148620581	Dominant	0.8	1	-0.4056
7	171	148645341	Dominant	0.8	1	-0.4103
7	172	149503843	Dominant	0.8	1	-0.5262
7	173	150490130	Dominant	0.8	1	-0.8844
7	174	150565220	Dominant	0.8	1	-0.9377
7	175	151431466	Dominant	0.8	1	-1.0465
7	176	151491136	Dominant	0.8	1	-1.0506
7	177	152374163	Dominant	0.8	1	-1.1008
7	178	152668222	Dominant	0.8	1	-1.1045
7	179	152707641	Dominant	0.8	1	-1.1043
7	180	152867025	Dominant	0.8	1	-1.102
7	181	153046117	Dominant	0.8	1	-1.1016
7	182	153305945	Dominant	0.8	1	-1.1011
7	183	153638248	Dominant	0.8	1	-1.1009
7	184	153970329	Dominant	0.8	1	-1.1005
7	185	154569850	Dominant	0.8	1	-1.1013
7	186	154889716	Dominant	0.8	1	-1.1018
7	187	155923616	Dominant	0.8	1	-1.0495
7	188	156053063	Dominant	0.8	1	-1.0054
7	189	157276616	Dominant	0.8	1	-0.7277
7	190	158720799	Dominant	0.8	1	-0.5426
8	1	1266929	Dominant	0.8	1	-0.2419
8	2	1897657	Dominant	0.8	1	-0.3368
8	3	1916144	Dominant	0.8	1	-0.3408
8	4	2124151	Dominant	0.8	1	-0.3865
8	5	2576054	Dominant	0.8	1	-0.4107
8	6	2759300	Dominant	0.8	1	-0.4194
8	7	2801788	Dominant	0.8	1	-0.4232
8	8	3153093	Dominant	0.8	1	-0.4225
8	9	3373517	Dominant	0.8	1	-0.4191
8	10	3900812	Dominant	0.8	1	-0.4188
8	11	4103130	Dominant	0.8	1	-0.4195
8	12	4125505	Dominant	0.8	1	-0.4195
8	13	4461958	Dominant	0.8	1	-0.4176
8	14	4476870	Dominant	0.8	1	-0.4169
8	15	4880786	Dominant	0.8	1	-0.4184
8	16	5057818	Dominant	0.8	1	-0.4197
8	17	5460838	Dominant	0.8	1	-0.4197
8	18	5532738	Dominant	0.8	1	-0.4197
8	19	5538424	Dominant	0.8	1	-0.4197
8	20	5751093	Dominant	0.8	1	-0.4745
8	21	6091254	Dominant	0.8	1	-0.7519
8	22	8534192	Dominant	0.8	1	-0.9645
8	23	8729900	Dominant	0.8	1	-0.9752
8	24	8945102	Dominant	0.8	1	-0.981
8	25	10494675	Dominant	0.8	1	-1.0311
8	26	13834371	Dominant	0.8	1	-1.3877
8	27	14453644	Dominant	0.8	1	-1.3877
8	28	15094597	Dominant	0.8	1	-1.3872
8	29	15265901	Dominant	0.8	1	-1.3878
8	30	15273777	Dominant	0.8	1	-1.3878
8	31	16871448	Dominant	0.8	1	-1.3878
8	32	16916363	Dominant	0.8	1	-1.3878
8	33	16985962	Dominant	0.8	1	-1.3878
8	34	17937530	Dominant	0.8	1	-1.3869
8	35	18318883	Dominant	0.8	1	-1.3877
8	36	19737157	Dominant	0.8	1	-1.3847
8	37	19968929	Dominant	0.8	1	-1.3858
8	38	20071503	Dominant	0.8	1	-1.3863
8	39	20755975	Dominant	0.8	1	-1.4416
8	40	20882453	Dominant	0.8	1	-1.5015
8	41	21485754	Dominant	0.8	1	-2.1025
8	42	22038952	Dominant	0.8	1	-2.1015
8	43	22424489	Dominant	0.8	1	-2.0994
8	44	22613172	Dominant	0.8	1	-2.0371
8	45	23083546	Dominant	0.8	1	-1.9143
8	46	23441319	Dominant	0.8	1	-1.8565
8	47	23477195	Dominant	0.8	1	-1.8566
8	48	23590795	Dominant	0.8	1	-1.8563
8	49	24606874	Dominant	0.8	1	-1.863
8	50	24925058	Dominant	0.8	1	-1.865
8	51	25163802	Dominant	0.8	1	-1.7257
8	52	26446923	Dominant	0.8	1	-1.1136
8	53	27774299	Dominant	0.8	1	-0.8525
8	54	27791766	Dominant	0.8	1	-0.8525
8	55	28333294	Dominant	0.8	1	-0.8509
8	56	29305308	Dominant	0.8	1	-0.8467
8	57	29416684	Dominant	0.8	1	-0.8466
8	58	29598591	Dominant	0.8	1	-0.8462
8	59	29840089	Dominant	0.8	1	-0.8356
8	60	31495581	Dominant	0.8	1	-0.8268
8	61	32305720	Dominant	0.8	1	-0.8302
8	62	35920869	Dominant	0.8	1	-0.7093
8	63	38684853	Dominant	0.8	1	-0.5273
8	64	40065457	Dominant	0.8	1	-0.5069
8	65	40686754	Dominant	0.8	1	-0.4896
8	66	40965681	Dominant	0.8	1	-0.4865
8	67	41190971	Dominant	0.8	1	-0.4838
8	68	41273233	Dominant	0.8	1	-0.4826
8	69	41586356	Dominant	0.8	1	-0.4807
8	70	43404924	Dominant	0.8	1	-0.7779
8	71	49209652	Dominant	0.8	1	-0.7608
8	72	52233408	Dominant	0.8	1	-0.7376
8	73	55243761	Dominant	0.8	1	-0.7045
8	74	56589428	Dominant	0.8	1	-0.7334
8	75	57792222	Dominant	0.8	1	-0.7805
8	76	58653248	Dominant	0.8	1	-0.827
8	77	59060275	Dominant	0.8	1	-0.827
8	78	59139714	Dominant	0.8	1	-0.8258
8	79	60819091	Dominant	0.8	1	-0.8016
8	80	61890812	Dominant	0.8	1	-0.7893
8	81	62636679	Dominant	0.8	1	-0.7802
8	82	64193072	Dominant	0.8	1	-0.7768
8	83	64207363	Dominant	0.8	1	-0.7784
8	84	64861657	Dominant	0.8	1	-0.7597
8	85	65564428	Dominant	0.8	1	-0.7249
8	86	68588027	Dominant	0.8	1	-0.7088
8	87	68863901	Dominant	0.8	1	-0.7262
8	88	69647914	Dominant	0.8	1	-0.83
8	89	70186364	Dominant	0.8	1	-0.6804
8	90	70739817	Dominant	0.8	1	-0.5667
8	91	72225345	Dominant	0.8	1	-0.572
8	92	73045557	Dominant	0.8	1	-0.5683
8	93	75424387	Dominant	0.8	1	-0.5861
8	94	75472479	Dominant	0.8	1	-0.5862
8	95	76292539	Dominant	0.8	1	-0.5872
8	96	77819767	Dominant	0.8	1	-0.5904
8	97	78629747	Dominant	0.8	1	-0.5904
8	98	79009590	Dominant	0.8	1	-0.5904
8	99	79420199	Dominant	0.8	1	-0.5902
8	100	80145056	Dominant	0.8	1	-0.5903
8	101	81930070	Dominant	0.8	1	-0.5904
8	102	82251964	Dominant	0.8	1	-0.5696
8	103	83265571	Dominant	0.8	1	-0.5241
8	104	85146868	Dominant	0.8	1	-0.5015
8	105	85741835	Dominant	0.8	1	-0.4975
8	106	91609175	Dominant	0.8	1	-0.203
8	107	95641609	Dominant	0.8	1	-0.0277
8	108	96212069	Dominant	0.8	1	-0.0099
8	109	96489189	Dominant	0.8	1	0.0008
8	110	97871757	Dominant	0.8	1	0.0909
8	111	98866057	Dominant	0.8	1	0.1168
8	112	99094948	Dominant	0.8	1	0.1232
8	113	99191257	Dominant	0.8	1	0.1261
8	114	101859831	Dominant	0.8	1	0.1769
8	115	102527840	Dominant	0.8	1	0.1766
8	116	103124212	Dominant	0.8	1	-0.0123
8	117	103711907	Dominant	0.8	1	-0.2827
8	118	104099607	Dominant	0.8	1	-0.5882
8	119	104116112	Dominant	0.8	1	-0.5882
8	120	105153213	Dominant	0.8	1	-0.5889
8	121	106010200	Dominant	0.8	1	-0.588
8	122	106692498	Dominant	0.8	1	-0.5879
8	123	107582421	Dominant	0.8	1	-0.5898
8	124	108439898	Dominant	0.8	1	-0.5898
8	125	108669676	Dominant	0.8	1	-1.0341
8	126	108917591	Dominant	0.8	1	-1.0338
8	127	109096029	Dominant	0.8	1	-1.0339
8	128	114885413	Dominant	0.8	1	-1.0329
8	129	115501579	Dominant	0.8	1	-0.998
8	130	116660365	Dominant	0.8	1	-0.9603
8	131	118370476	Dominant	0.8	1	-0.9599
8	132	118814084	Dominant	0.8	1	-0.9616
8	133	119513852	Dominant	0.8	1	-0.9512
8	134	119963843	Dominant	0.8	1	-0.9481
8	135	120206785	Dominant	0.8	1	-0.9506
8	136	121353651	Dominant	0.8	1	-0.9437
8	137	123031994	Dominant	0.8	1	-0.9287
8	138	123185248	Dominant	0.8	1	-0.9245
8	139	123603473	Dominant	0.8	1	-0.8077
8	140	124014634	Dominant	0.8	1	-0.949
8	141	124793043	Dominant	0.8	1	-0.9533
8	142	125133870	Dominant	0.8	1	-0.9524
8	143	125438835	Dominant	0.8	1	-0.952
8	144	125754151	Dominant	0.8	1	-0.9539
8	145	125951673	Dominant	0.8	1	-0.954
8	146	126376699	Dominant	0.8	1	-1.3716
8	147	126523523	Dominant	0.8	1	-1.684
8	148	126611214	Dominant	0.8	1	-1.6835
8	149	126830010	Dominant	0.8	1	-1.6838
8	150	127586371	Dominant	0.8	1	-1.7192
8	151	127656250	Dominant	0.8	1	-1.7264
8	152	129083584	Dominant	0.8	1	-1.8821
8	153	129604429	Dominant	0.8	1	-1.5964
8	154	132329300	Dominant	0.8	1	-1.3604
8	155	134539196	Dominant	0.8	1	-1.2786
8	156	134579093	Dominant	0.8	1	-1.2759
8	157	134756506	Dominant	0.8	1	-1.2719
8	158	136807014	Dominant	0.8	1	-1.2675
8	159	139262090	Dominant	0.8	1	-0.8124
8	160	139589488	Dominant	0.8	1	-0.7746
8	161	139826029	Dominant	0.8	1	-0.759
8	162	139875116	Dominant	0.8	1	-0.7565
8	163	139926589	Dominant	0.8	1	-0.7576
8	164	140016398	Dominant	0.8	1	-0.7594
8	165	140654103	Dominant	0.8	1	-0.7713
8	166	142038599	Dominant	0.8	1	-0.7681
8	167	142246961	Dominant	0.8	1	-0.7673
8	168	142269874	Dominant	0.8	1	-0.7672
8	169	142453585	Dominant	0.8	1	-0.7666
8	170	143121557	Dominant	0.8	1	-0.5381
8	171	143147535	Dominant	0.8	1	-0.5315
8	172	144620183	Dominant	0.8	1	-0.3475
9	1	2167664	Dominant	0.8	1	-0.6366
9	2	2208810	Dominant	0.8	1	-0.6391
9	3	2501314	Dominant	0.8	1	-0.6603
9	4	2721249	Dominant	0.8	1	-0.6578
9	5	2932710	Dominant	0.8	1	-0.8702
9	6	3744144	Dominant	0.8	1	-0.8776
9	7	3970103	Dominant	0.8	1	-0.879
9	8	4307733	Dominant	0.8	1	-0.8751
9	9	4340081	Dominant	0.8	1	-0.8751
9	10	4767341	Dominant	0.8	1	-0.8741
9	11	4784933	Dominant	0.8	1	-0.8732
9	12	5299385	Dominant	0.8	1	-0.8793
9	13	5407628	Dominant	0.8	1	-0.8348
9	14	7513262	Dominant	0.8	1	-0.5161
9	15	7726450	Dominant	0.8	1	-0.4472
9	16	8045606	Dominant	0.8	1	-0.3657
9	17	8404095	Dominant	0.8	1	-0.3845
9	18	8453781	Dominant	0.8	1	-0.3844
9	19	8512133	Dominant	0.8	1	-0.3959
9	20	9506433	Dominant	0.8	1	-0.6339
9	21	9908821	Dominant	0.8	1	-0.7248
9	22	9970747	Dominant	0.8	1	-0.7452
9	23	10635719	Dominant	0.8	1	-1.1044
9	24	10962971	Dominant	0.8	1	-1.4693
9	25	11759484	Dominant	0.8	1	-1.4797
9	26	13492623	Dominant	0.8	1	-2.0275
9	27	14003679	Dominant	0.8	1	-2.0398
9	28	14286997	Dominant	0.8	1	-2.0396
9	29	14380945	Dominant	0.8	1	-2.0399
9	30	14470833	Dominant	0.8	1	-2.0398
9	31	14869861	Dominant	0.8	1	-2.0423
9	32	15076859	Dominant	0.8	1	-2.0427
9	33	15521362	Dominant	0.8	1	-2.0416
9	34	16222474	Dominant	0.8	1	-2.0426
9	35	16267557	Dominant	0.8	1	-2.0394
9	36	16547755	Dominant	0.8	1	-2.0211
9	37	17990785	Dominant	0.8	1	-1.9419
9	38	20190838	Dominant	0.8	1	-1.8566
9	39	20608377	Dominant	0.8	1	-1.8473
9	40	21663040	Dominant	0.8	1	-1.8346
9	41	23132263	Dominant	0.8	1	-1.8228
9	42	23442387	Dominant	0.8	1	-1.816
9	43	24298508	Dominant	0.8	1	-1.8095
9	44	25287180	Dominant	0.8	1	-1.7968
9	45	27047460	Dominant	0.8	1	-1.7552
9	46	27263515	Dominant	0.8	1	-1.7641
9	47	27610657	Dominant	0.8	1	-1.7604
9	48	28321635	Dominant	0.8	1	-1.7447
9	49	28382826	Dominant	0.8	1	-1.7442
9	50	28442343	Dominant	0.8	1	-1.7449
9	51	29308040	Dominant	0.8	1	-1.7468
9	52	29318695	Dominant	0.8	1	-1.7469
9	53	29556315	Dominant	0.8	1	-1.7519
9	54	31254719	Dominant	0.8	1	-1.8122
9	55	31714812	Dominant	0.8	1	-1.7889
9	56	32305904	Dominant	0.8	1	-1.7767
9	57	32359091	Dominant	0.8	1	-1.776
9	58	35933323	Dominant	0.8	1	-1.8118
9	59	36306809	Dominant	0.8	1	-1.8126
9	60	37724195	Dominant	0.8	1	-1.8405
9	61	38179054	Dominant	0.8	1	-1.8405
9	62	38196563	Dominant	0.8	1	-1.8392
9	63	38639318	Dominant	0.8	1	-1.8157
9	64	38657104	Dominant	0.8	1	-1.8158
9	65	74039166	Dominant	0.8	1	-1.7479
9	66	74245141	Dominant	0.8	1	-1.7452
9	67	75765478	Dominant	0.8	1	-1.7515
9	68	76353087	Dominant	0.8	1	-1.7522
9	69	77727884	Dominant	0.8	1	-1.7597
9	70	78250722	Dominant	0.8	1	-1.8021
9	71	78283997	Dominant	0.8	1	-1.8049
9	72	78690813	Dominant	0.8	1	-1.8049
9	73	78762295	Dominant	0.8	1	-1.8018
9	74	81596162	Dominant	0.8	1	-1.7807
9	75	83066545	Dominant	0.8	1	-1.7763
9	76	83090265	Dominant	0.8	1	-1.776
9	77	84204374	Dominant	0.8	1	-1.8296
9	78	84399614	Dominant	0.8	1	-1.8439
9	79	85430415	Dominant	0.8	1	-1.8838
9	80	85574053	Dominant	0.8	1	-1.8952
9	81	85756459	Dominant	0.8	1	-1.9136
9	82	85808708	Dominant	0.8	1	-1.9176
9	83	85955438	Dominant	0.8	1	-1.9174
9	84	86667098	Dominant	0.8	1	-1.9176
9	85	86715566	Dominant	0.8	1	-1.9176
9	86	88123347	Dominant	0.8	1	-2.0656
9	87	88782362	Dominant	0.8	1	-1.96
9	88	89148945	Dominant	0.8	1	-1.9028
9	89	89213659	Dominant	0.8	1	-1.891
9	90	90841066	Dominant	0.8	1	-0.5518
9	91	92281403	Dominant	0.8	1	-0.1863
9	92	92510619	Dominant	0.8	1	0.061
9	93	93350920	Dominant	0.8	1	0.536
9	94	93563536	Dominant	0.8	1	0.5835
9	95	97278389	Dominant	0.8	1	0.6493
9	96	97380597	Dominant	0.8	1	0.6497
9	97	99087446	Dominant	0.8	1	0.6537
9	98	100868900	Dominant	0.8	1	0.5556
9	99	101010704	Dominant	0.8	1	0.5198
9	100	102973719	Dominant	0.8	1	-0.404
9	101	103157515	Dominant	0.8	1	-0.4039
9	102	104047608	Dominant	0.8	1	-0.4015
9	103	104945929	Dominant	0.8	1	-0.4047
9	104	108324930	Dominant	0.8	1	-0.4051
9	105	109531515	Dominant	0.8	1	-0.4056
9	106	109897161	Dominant	0.8	1	-0.4056
9	107	110156300	Dominant	0.8	1	-0.4058
9	108	110454145	Dominant	0.8	1	-0.4058
9	109	110947155	Dominant	0.8	1	-0.4055
9	110	111619707	Dominant	0.8	1	-0.4059
9	111	112556848	Dominant	0.8	1	-0.405
9	112	112672877	Dominant	0.8	1	-0.4061
9	113	112802769	Dominant	0.8	1	-0.4062
9	114	113311710	Dominant	0.8	1	-0.4068
9	115	115811102	Dominant	0.8	1	-0.4072
9	116	116136198	Dominant	0.8	1	-0.4073
9	117	116939620	Dominant	0.8	1	-0.4361
9	118	117448713	Dominant	0.8	1	-0.4555
9	119	119300776	Dominant	0.8	1	-0.6244
9	120	119990556	Dominant	0.8	1	-0.5416
9	121	120913104	Dominant	0.8	1	-0.4783
9	122	122874156	Dominant	0.8	1	-0.2558
9	123	124399756	Dominant	0.8	1	-0.2129
9	124	124969315	Dominant	0.8	1	-0.1907
9	125	125387853	Dominant	0.8	1	-0.1907
9	126	126048349	Dominant	0.8	1	-0.1907
9	127	129276052	Dominant	0.8	1	-0.1907
9	128	129506906	Dominant	0.8	1	0.0159
9	129	129854199	Dominant	0.8	1	0.2129
9	130	131287352	Dominant	0.8	1	0.5752
9	131	131484526	Dominant	0.8	1	0.6167
9	132	132056318	Dominant	0.8	1	0.7506
9	133	132616209	Dominant	0.8	1	0.8717
9	134	133226582	Dominant	0.8	1	0.5554
9	135	133808080	Dominant	0.8	1	-0.2538
9	136	133863770	Dominant	0.8	1	-0.2538
9	137	135682019	Dominant	0.8	1	-0.2563
9	138	135903997	Dominant	0.8	1	-0.2563
9	139	136399075	Dominant	0.8	1	-0.2062
9	140	136414531	Dominant	0.8	1	-0.2053
9	141	136760639	Dominant	0.8	1	-0.1718
9	142	137441595	Dominant	0.8	1	-0.048
9	143	137503695	Dominant	0.8	1	-0.0512
9	144	138173238	Dominant	0.8	1	-0.0073
9	145	138199317	Dominant	0.8	1	-0.0055
9	146	138617303	Dominant	0.8	1	0.0675
10	1	2279963	Dominant	0.8	1	-0.5443
10	2	2305056	Dominant	0.8	1	-0.5457
10	3	2635863	Dominant	0.8	1	-0.5407
10	4	2939241	Dominant	0.8	1	-0.5373
10	5	2991774	Dominant	0.8	1	-0.5372
10	6	3160847	Dominant	0.8	1	-0.5355
10	7	3555578	Dominant	0.8	1	-0.5414
10	8	4000140	Dominant	0.8	1	-0.5089
10	9	4238934	Dominant	0.8	1	-0.4951
10	10	4990299	Dominant	0.8	1	-0.4721
10	11	5075493	Dominant	0.8	1	-0.4673
10	12	6737384	Dominant	0.8	1	-0.5901
10	13	7083369	Dominant	0.8	1	-0.6444
10	14	7547642	Dominant	0.8	1	-0.7764
10	15	8047550	Dominant	0.8	1	-1.1069
10	16	8108592	Dominant	0.8	1	-1.1897
10	17	9951762	Dominant	0.8	1	-1.2976
10	18	10195010	Dominant	0.8	1	-1.2989
10	19	10321874	Dominant	0.8	1	-1.3023
10	20	11848189	Dominant	0.8	1	-1.3878
10	21	12099023	Dominant	0.8	1	-1.4233
10	22	12448088	Dominant	0.8	1	-1.4685
10	23	13055619	Dominant	0.8	1	-1.5736
10	24	13233867	Dominant	0.8	1	-1.6232
10	25	13526000	Dominant	0.8	1	-1.7135
10	26	13727937	Dominant	0.8	1	-1.713
10	27	13785400	Dominant	0.8	1	-1.7131
10	28	14136905	Dominant	0.8	1	-1.7135
10	29	14318441	Dominant	0.8	1	-1.7135
10	30	14764993	Dominant	0.8	1	-1.7136
10	31	15026047	Dominant	0.8	1	-1.7132
10	32	15095122	Dominant	0.8	1	-1.7135
10	33	15524141	Dominant	0.8	1	-1.5766
10	34	16912134	Dominant	0.8	1	-1.4018
10	35	19534443	Dominant	0.8	1	-1.5416
10	36	20288812	Dominant	0.8	1	-1.6115
10	37	20650878	Dominant	0.8	1	-1.6519
10	38	22978029	Dominant	0.8	1	-1.6693
10	39	24264843	Dominant	0.8	1	-1.6841
10	40	24870596	Dominant	0.8	1	-1.6957
10	41	25840422	Dominant	0.8	1	-1.7616
10	42	27840836	Dominant	0.8	1	-1.996
10	43	28651538	Dominant	0.8	1	-2.0723
10	44	29005087	Dominant	0.8	1	-2.0821
10	45	29521744	Dominant	0.8	1	-2.1019
10	46	29594791	Dominant	0.8	1	-2.1057
10	47	29783692	Dominant	0.8	1	-2.1155
10	48	30192326	Dominant	0.8	1	-2.1325
10	49	30195110	Dominant	0.8	1	-2.1325
10	50	30250420	Dominant	0.8	1	-2.1325
10	51	30960206	Dominant	0.8	1	-2.1325
10	52	31046041	Dominant	0.8	1	-2.1317
10	53	31982953	Dominant	0.8	1	-2.1284
10	54	32054404	Dominant	0.8	1	-2.1281
10	55	34317035	Dominant	0.8	1	-2.1155
10	56	37323786	Dominant	0.8	1	-2.1313
10	57	42982645	Dominant	0.8	1	-2.1313
10	58	43149991	Dominant	0.8	1	-2.1313
10	59	45123379	Dominant	0.8	1	-1.9637
10	60	45252001	Dominant	0.8	1	-1.9565
10	61	50355418	Dominant	0.8	1	-1.7112
10	62	50470330	Dominant	0.8	1	-1.7072
10	63	52913970	Dominant	0.8	1	-1.6483
10	64	53137136	Dominant	0.8	1	-1.6387
10	65	53944877	Dominant	0.8	1	-1.5199
10	66	54879944	Dominant	0.8	1	-1.4289
10	67	55819700	Dominant	0.8	1	-1.4335
10	68	55890367	Dominant	0.8	1	-1.434
10	69	60610919	Dominant	0.8	1	-1.576
10	70	62661961	Dominant	0.8	1	-2.0765
10	71	63053788	Dominant	0.8	1	-2.0764
10	72	64848773	Dominant	0.8	1	-1.888
10	73	65950993	Dominant	0.8	1	-1.7842
10	74	66744526	Dominant	0.8	1	-1.7493
10	75	66896049	Dominant	0.8	1	-1.7416
10	76	67091080	Dominant	0.8	1	-1.7231
10	77	67234134	Dominant	0.8	1	-1.7231
10	78	67657144	Dominant	0.8	1	-1.7233
10	79	68278319	Dominant	0.8	1	-1.7233
10	80	68397199	Dominant	0.8	1	-1.726
10	81	71099888	Dominant	0.8	1	-1.7772
10	82	71325721	Dominant	0.8	1	-1.8132
10	83	71391621	Dominant	0.8	1	-1.8166
10	84	71494181	Dominant	0.8	1	-1.8216
10	85	72483010	Dominant	0.8	1	-1.9257
10	86	73162237	Dominant	0.8	1	-1.9244
10	87	73285391	Dominant	0.8	1	-1.9224
10	88	73680393	Dominant	0.8	1	-1.9256
10	89	75503692	Dominant	0.8	1	-1.9264
10	90	79972816	Dominant	0.8	1	-1.8894
10	91	79975194	Dominant	0.8	1	-1.8885
10	92	80855577	Dominant	0.8	1	-1.6821
10	93	81194219	Dominant	0.8	1	-1.6172
10	94	81764081	Dominant	0.8	1	-1.6175
10	95	81984357	Dominant	0.8	1	-1.6144
10	96	82112873	Dominant	0.8	1	-1.615
10	97	82854879	Dominant	0.8	1	-1.6012
[truncated: 40,434 more rows]
