# Supplementary material for: Genome-wide linkage analysis combined with genome sequencing in large families with intracranial aneurysms
Source: Eur J Hum Genet. 2022 Mar 1;30(7):833–40. doi: 10.1038/s41431-022-01059-0 (PMC9259640; doi:10.1038/s41431-022-01059-0)
Supplement: Supplementary file 4 — Supplementary Table 7 [file 41431_2022_1059_MOESM4_ESM.xlsx]

## Sheet: Sheet1
Supplementary Table 7. Variant-level association statistics with IA in the UK Biobank of rare variants predicted to have a high functional impact.
Gene	Chromosome	Position (GRCh38)	Other allele	Effect allele	Beta of effect allele	Standard error	P
TBC1D2	9	98199581	T	C	4.89695	2.30936	0.0339653
TBC1D2	9	98199586	T	C	4.92255	2.30936	0.0330425
TBC1D2	9	98199587	T	A	4.38207	2.30936	0.057758
TBC1D2	9	98200252	C	T	3.99278	1.76669	0.0238194
TBC1D2	9	98200343	T	C	4.45979	1.89769	0.0187677
TBC1D2	9	98203290	G	A	4.7915	2.30936	0.0380032
TBC1D2	9	98203356	AC	A	4.82596	2.30936	0.0366408
TBC1D2	9	98203371	C	A	3.98261	1.75951	0.0236066
TBC1D2	9	98208679	C	CGA	4.15949	1.89728	0.0283548
TBC1D2	9	98208706	C	T	5.06611	2.30936	0.0282547
TBC1D2	9	98208832	GC	G	4.82702	2.3094	0.0366033
TBC1D2	9	98208840	G	A	4.96158	2.30956	0.0316919
TBC1D2	9	98208888	G	A	3.50523	1.59161	0.0276432
TBC1D2	9	98208908	C	T	4.88719	2.30936	0.0343232
TBC1D2	9	98208914	C	T	5.19009	2.30937	0.0246143
TBC1D2	9	98209056	G	A	3.91822	1.75926	0.0259339
TBC1D2	9	98210736	CA	C	2.0191	1.46321	0.167614
TBC1D2	9	98210761	T	TA	4.30256	2.30936	0.0624484
TBC1D2	9	98210816	G	A	4.29893	1.89761	0.0234853
TBC1D2	9	98210844	C	G	3.66017	1.74652	0.0361097
TBC1D2	9	98220831	A	G	4.33363	1.89813	0.0224242
TBC1D2	9	98220856	G	A	5.15482	2.30936	0.0256057
TBC1D2	9	98220907	CA	C	4.83091	2.30936	0.0364492
TBC1D2	9	98220908	AG	A	4.31516	2.30936	0.0616849
TBC1D2	9	98221003	G	A	5.38769	2.30936	0.019649
TBC1D2	9	98221093	G	C	4.28577	1.91182	0.0249791
TBC1D2	9	98221111	CTT	C	4.67881	2.3094	0.0427657
TBC1D2	9	98221230	T	A	3.83293	1.75549	0.0290066
TBC1D2	9	98228959	GA	G	1.70306	1.45361	0.241354
TBC1D2	9	98228961	C	CT	4.85646	2.30936	0.0354706
TBC1D2	9	98228971	TTGGTGAG	T	1.64375	1.45074	0.257195
TBC1D2	9	98233417	TGG	T	5.42631	2.30936	0.0187882
TBC1D2	9	98233473	G	A	4.67815	1.89851	0.0137353
TBC1D2	9	98233486	C	CCCTGGAG	4.5714	1.9017	0.0162234
TBC1D2	9	98233541	A	G	4.90927	2.30936	0.0335186
TBC1D2	9	98244038	A	AG	2.82387	1.52891	0.0647493
TBC1D2	9	98244051	A	T	3.84192	1.67046	0.0214526
TBC1D2	9	98244099	AG	A	4.13621	1.76987	0.0194385
TBC1D2	9	98251909	C	CGCTTGCTTGG	5.14844	2.30936	0.0257887
TBC1D2	9	98255253	T	TG	4.3711	1.91523	0.0224724
TBC1D2	9	98255396	CAG	C	4.60851	1.92154	0.0164694
TBC1D2	9	98255494	AG	A	4.63264	2.30936	0.0448527
ZNF782	9	96817970	G	A	4.2643	1.89809	0.0246641
ZNF782	9	96817988	A	AC	4.68706	2.30939	0.0424003
ZNF782	9	96818014	CCT	C	2.85787	1.52026	0.060127
ZNF782	9	96818350	CCT	C	2.56577	1.50166	0.0875205
ZNF782	9	96818351	CT	C	5.01587	2.30936	0.0298573
ZNF782	9	96818518	CCT	C	4.51398	2.30936	0.0506243
ZNF782	9	96818534	G	A	2.93992	1.55135	0.0580823
ZNF782	9	96818553	CAT	C	4.01476	1.75105	0.0218611
ZNF782	9	96818686	CCT	C	2.15986	1.45992	0.139023
ZNF782	9	96818854	CCT	C	4.35852	1.93965	0.0246356
ZNF782	9	96818875	C	T	5.21215	2.30936	0.0240098
ZNF782	9	96819038	G	A	5.26814	2.3094	0.0225382
ZNF782	9	96819098	CT	C	4.34228	1.89839	0.0221756
ZNF782	9	96819122	T	TA	4.18906	1.8989	0.027381
ZNF782	9	96819270	GT	G	4.67215	1.89794	0.0138285
ZNF782	9	96819470	T	A	4.71088	1.90057	0.0131873
ZNF782	9	96819473	CTT	C	2.42835	1.47988	0.100816
ZNF782	9	96819587	G	A	2.18622	1.45493	0.132935
ZNF782	9	96819653	G	A	5.21445	2.30936	0.0239478
ZNF782	9	96819658	TG	T	0.423862	1.41907	0.765175
ZNF782	9	96819716	G	A	2.47414	1.4839	0.0954494
ZNF782	9	96819765	AG	A	1.79262	1.44861	0.21591
ZNF782	9	96844967	C	T	4.32349	2.30936	0.0611843
ZNF782	9	96845018	T	C	4.87762	2.30936	0.0346765
ZNF782	9	96851945	A	C	2.88372	1.54839	0.0625465
CCDC180	9	97307807	G	A	5.18088	2.30937	0.0248696
CCDC180	9	97308028	C	CGGCTTCCCGGCAGG	4.89172	2.30936	0.0341565
CCDC180	9	97308112	C	T	2.71298	1.51416	0.0731748
CCDC180	9	97309530	GAT	G	5.00998	2.30937	0.0300515
CCDC180	9	97309535	CT	C	5.00998	2.30937	0.0300514
CCDC180	9	97309540	C	T	4.16729	1.8979	0.0281103
CCDC180	9	97309565	TC	T	4.82234	2.30936	0.0367829
CCDC180	9	97312159	AC	A	1.80707	1.45081	0.212927
CCDC180	9	97312171	C	T	5.19338	2.30936	0.0245224
CCDC180	9	97313282	CAA	C	2.123	1.46414	0.147059
CCDC180	9	97313334	C	T	4.0455	1.74604	0.0205064
CCDC180	9	97313335	AG	A	4.91307	2.30936	0.0333814
CCDC180	9	97313338	TG	T	4.91307	2.30936	0.0333816
CCDC180	9	97314418	CAG	C	1.77824	1.45435	0.221441
CCDC180	9	97314426	C	CT	0.291228	1.41689	0.83715
CCDC180	9	97314491	TG	T	3.85842	1.76922	0.0291943
CCDC180	9	97314512	C	CA	3.43467	1.59187	0.0309561
CCDC180	9	97314634	G	A	2.82892	1.51936	0.062615
CCDC180	9	97314681	G	T	3.16617	1.57657	0.0446156
CCDC180	9	97314717	C	T	2.86245	1.51313	0.0585252
CCDC180	9	97314729	G	A	4.65584	1.89747	0.0141389
CCDC180	9	97314849	A	G	2.02906	0.831748	0.0147072
CCDC180	9	97314935	G	T	4.75783	2.30938	0.0393778
CCDC180	9	97314947	G	A	2.20997	1.46925	0.132541
CCDC180	9	97318557	C	CG	4.96449	2.30936	0.0315767
CCDC180	9	97318574	C	A	3.74365	1.74877	0.0322958
CCDC180	9	97320173	ATTCTTCCC	A	4.68952	2.30939	0.0422922
CCDC180	9	97322831	A	G	2.37356	1.48691	0.110422
CCDC180	9	97322840	C	G	3.94578	1.75071	0.0242076
CCDC180	9	97323904	G	A	3.42638	1.58997	0.031162
CCDC180	9	97325031	ACT	A	4.51904	2.30936	0.050366
CCDC180	9	97325043	C	T	2.97961	1.54952	0.0544892
CCDC180	9	97326563	GC	G	4.86807	2.30936	0.0350331
CCDC180	9	97326607	CAAAG	C	4.22656	1.90279	0.0263341
CCDC180	9	97326607	C	CA	4.92405	2.30936	0.0329891
CCDC180	9	97326608	A	T	4.64173	2.30936	0.0444345
CCDC180	9	97326662	A	T	5.02178	2.30939	0.0296673
CCDC180	9	97328144	C	T	3.49908	1.6236	0.0311515
CCDC180	9	97328147	G	C	3.7635	1.67863	0.0249605
CCDC180	9	97330195	T	A	3.88239	1.62664	0.0169975
CCDC180	9	97330368	GA	G	5.12072	2.30936	0.0265973
CCDC180	9	97330657	G	T	3.91987	1.75703	0.0256834
CCDC180	9	97330741	G	T	4.84527	2.30936	0.0358964
CCDC180	9	97343420	T	G	3.81483	1.74999	0.029264
CCDC180	9	97343457	A	T	4.15992	1.89977	0.0285457
CCDC180	9	97347318	C	T	3.20257	1.55689	0.0396835
CCDC180	9	97347339	CT	C	4.95328	2.30936	0.0319628
CCDC180	9	97349110	G	C	5.10983	2.30936	0.0269208
CCDC180	9	97349197	C	T	4.33871	1.90073	0.0224504
CCDC180	9	97349250	T	G	5.19117	2.30937	0.0245845
CCDC180	9	97349287	C	CA	4.24667	1.77199	0.0165502
CCDC180	9	97350528	C	G	4.99566	2.30936	0.0305237
CCDC180	9	97350553	C	A	5.41934	2.30936	0.0189409
CCDC180	9	97354568	G	C	5.10443	2.30936	0.0270827
CCDC180	9	97354613	C	A	5.28671	2.3094	0.0220669
CCDC180	9	97354624	C	T	3.22537	1.56891	0.039801
CCDC180	9	97354657	GTT	G	3.21257	1.56607	0.0402325
CCDC180	9	97354664	GT	G	4.66704	2.3094	0.0432917
CCDC180	9	97354714	G	A	5.47488	2.30936	0.0177525
CCDC180	9	97354715	T	G	4.09744	1.89749	0.030819
CCDC180	9	97354960	G	GA	4.35839	1.89879	0.0217131
CCDC180	9	97357626	G	C	2.85635	1.52488	0.0610453
CCDC180	9	97357658	T	G	4.5701	2.30957	0.0478421
CCDC180	9	97357711	AG	A	4.83164	2.30936	0.0364211
CCDC180	9	97357726	G	A	4.31228	1.93786	0.0260624
CCDC180	9	97360102	G	A	2.12494	1.45955	0.145424
CCDC180	9	97361831	C	T	2.42961	1.48974	0.102914
CCDC180	9	97362232	CAA	C	5.17975	2.30937	0.0249014
CCDC180	9	97362309	C	CTG	4.77225	2.30938	0.0387842
CCDC180	9	97362371	C	T	3.69318	1.66893	0.0269039
CCDC180	9	97362374	CAT	C	3.34749	1.58675	0.0348886
CCDC180	9	97362393	ACT	A	2.96919	1.53659	0.0533201
CCDC180	9	97364082	G	T	3.07684	1.54042	0.0457814
CCDC180	9	97364180	A	G	5.16029	2.30936	0.0254497
CCDC180	9	97366654	GGAGTATCA	G	4.24796	1.89734	0.025162
CCDC180	9	97366671	CAAATA	C	5.18352	2.30937	0.0247964
CCDC180	9	97370038	C	T	4.67008	2.3094	0.0431552
CCDC180	9	97370056	C	T	2.8776	1.5203	0.0583864
CCDC180	9	97370084	T	A	4.50533	2.30936	0.0510685
CCDC180	9	97370674	G	T	4.9939	2.30936	0.0305827
CCDC180	9	97370714	TAAGTG	T	4.37849	1.9006	0.021237
CCDC180	9	97370734	G	T	2.43667	1.48263	0.100283
CCDC180	9	97370759	TG	T	5.28651	2.3094	0.0220719
CCDC180	9	97371593	AGGAATGT	A	4.66454	2.30941	0.0434048
CCDC180	9	97371676	GT	G	4.70901	2.30941	0.0414448
CCDC180	9	97371707	G	A	4.53891	2.30935	0.049362
CCDC180	9	97374550	G	GC	5.10328	2.30936	0.0271173
CCDC180	9	97374560	CAG	C	5.01791	2.3094	0.0297941
CCDC180	9	97374581	C	T	3.70485	1.67141	0.0266504
CCDC180	9	97376768	T	G	1.0851	1.43027	0.448052
NCBP1	9	97633888	C	T	5.05018	2.30936	0.0287546
NCBP1	9	97640813	G	A	4.56971	2.30957	0.0478611
NCBP1	9	97643208	C	T	3.7718	1.68158	0.0248963
NCBP1	9	97643231	A	C	1.66827	1.4455	0.248454
NCBP1	9	97643241	A	G	4.01999	1.77969	0.0238946
NCBP1	9	97643292	G	A	3.73211	1.6732	0.025713
NCBP1	9	97643347	A	C	3.35549	1.59137	0.0349831
NCBP1	9	97643352	G	A	0.0911287	0.627212	0.88448
NCBP1	9	97645120	C	T	5.1341	2.30936	0.0262041
NCBP1	9	97645156	G	T	2.18396	1.46657	0.136446
NCBP1	9	97645184	A	G	4.79982	2.30936	0.0376702
NCBP1	9	97645226	T	C	4.93023	2.30936	0.0327697
NCBP1	9	97645615	G	A	3.61709	1.67804	0.0311192
NCBP1	9	97645618	G	A	3.11397	1.56771	0.0469983
NCBP1	9	97645619	A	C	5.45854	2.30936	0.0180953
NCBP1	9	97645667	G	C	5.25717	2.3094	0.022821
NCBP1	9	97645733	G	A	4.19018	1.90398	0.0277534
NCBP1	9	97647497	G	A	3.50548	1.6683	0.0356212
NCBP1	9	97647498	C	G	4.31257	1.89758	0.0230463
NCBP1	9	97647501	A	G	3.65447	1.6308	0.0250322
NCBP1	9	97647517	A	G	4.43742	1.90337	0.0197348
NCBP1	9	97648064	A	T	4.70097	2.3094	0.0417923
NCBP1	9	97648065	C	T	3.68472	1.6303	0.0238118
NCBP1	9	97648074	C	T	5.15336	2.30936	0.0256474
NCBP1	9	97648118	G	A	4.94919	2.30936	0.0321047
NCBP1	9	97648132	CT	C	4.53959	2.30936	0.0493287
NCBP1	9	97648146	C	T	4.90076	2.30916	0.0338112
NCBP1	9	97648147	C	T	4.49547	2.30936	0.0515789
NCBP1	9	97650553	G	C	4.15045	1.76345	0.0185929
NCBP1	9	97650559	TC	T	3.87903	1.89797	0.0409754
NCBP1	9	97653815	G	A	4.95218	2.30936	0.032001
NCBP1	9	97653870	G	A	3.72424	1.62757	0.0221248
NCBP1	9	97653896	T	G	1.9248	1.45601	0.18618
NCBP1	9	97654910	C	T	4.86235	2.30936	0.035248
NCBP1	9	97654910	C	A	5.03201	2.30936	0.0293341
NCBP1	9	97654919	A	G	1.42707	1.43762	0.320875
NCBP1	9	97654920	C	T	4.20409	1.76687	0.0173411
NCBP1	9	97654922	A	G	5.31227	2.30936	0.0214296
NCBP1	9	97656015	G	T	4.73113	2.3094	0.0404967
NCBP1	9	97656065	A	G	5.20417	2.30936	0.0242265
NCBP1	9	97656072	G	C	2.80211	1.53472	0.0678791
NCBP1	9	97658653	C	T	4.63052	2.30936	0.0449514
NCBP1	9	97658656	C	T	4.17198	1.9223	0.0299837
NCBP1	9	97658656	C	G	4.57924	2.30957	0.0473984
NCBP1	9	97658721	C	T	4.40065	1.92923	0.022546
NCBP1	9	97661009	A	G	4.63726	2.30936	0.0446399
NCBP1	9	97662063	C	T	3.81358	1.75497	0.0297789
NCBP1	9	97663038	C	A	2.63729	1.49773	0.0782621
NCBP1	9	97664365	T	A	4.97791	2.30941	0.0311232
NCBP1	9	97664370	C	T	1.42009	1.43917	0.32377
NCBP1	9	97664371	G	A	4.24566	1.89793	0.0252871
NCBP1	9	97664374	C	T	5.16625	2.30936	0.0252807
NCBP1	9	97664405	T	C	3.30011	1.5745	0.0360845
NCBP1	9	97664439	A	G	4.37927	2.30936	0.0579185
NCBP1	9	97666764	T	C	5.1025	2.30936	0.0271409
NCBP1	9	97666797	C	T	5.04413	2.30936	0.0289466
NCBP1	9	97666807	A	G	5.08779	2.30936	0.027586
NCBP1	9	97669593	C	T	3.18359	1.58693	0.0448425
NCBP1	9	97669670	G	T	3.74366	1.67793	0.0256728
NCBP1	9	97669722	C	T	4.70457	2.30939	0.0416356
NCBP1	9	97671108	A	T	3.19031	1.54891	0.039426
NCBP1	9	97671184	TG	T	5.13898	2.30936	0.0260624
NCBP1	9	97671191	C	T	5.02957	2.30936	0.0294129
FMNL2	2	152335604	A	G	4.47101	1.89911	0.0185591
FMNL2	2	152542742	C	T	4.64849	2.30936	0.0441256
FMNL2	2	152542749	AG	A	4.61401	2.30936	0.0457203
FMNL2	2	152558798	C	CG	5.09331	2.30936	0.0274184
FMNL2	2	152558824	G	A	4.66499	2.3094	0.0433831
FMNL2	2	152578965	G	A	4.81546	2.30936	0.0370515
FMNL2	2	152580955	G	A	4.83788	2.30936	0.0361798
FMNL2	2	152581047	GA	G	5.15033	2.30936	0.0257342
FMNL2	2	152581051	T	A	5.17899	2.30937	0.0249224
FMNL2	2	152611564	C	T	4.89982	2.30936	0.0338606
FMNL2	2	152611606	G	A	5.1616	2.30936	0.0254124
FMNL2	2	152614849	A	G	4.78193	2.30937	0.0383903
FMNL2	2	152617193	G	A	4.94871	2.30936	0.0321214
FMNL2	2	152617194	T	C	4.72422	2.30936	0.040787
FMNL2	2	152619553	C	CCA	4.58461	2.30956	0.0471382
FMNL2	2	152625551	C	T	3.47999	1.67142	0.0373372
FMNL2	2	152626728	G	T	4.97541	2.3094	0.0312074
FMNL2	2	152629654	A	G	4.25163	2.30936	0.0656153
FMNL2	2	152629656	C	T	4.37863	2.30936	0.0579546
FMNL2	2	152629895	G	GTT	5.02946	2.30936	0.0294162
FMNL2	2	152632024	C	G	4.75856	2.30938	0.0393474
FMNL2	2	152632092	TC	T	4.8265	2.30936	0.0366197
FMNL2	2	152636546	G	T	4.18144	2.30936	0.0701949
FMNL2	2	152637642	CCTGT	C	4.95944	2.30956	0.0317651
FMNL2	2	152640055	AG	A	5.11854	2.30936	0.0266616
FMNL2	2	152640818	C	T	5.21788	2.30938	0.0238567
FMNL2	2	152640848	C	T	5.10569	2.30936	0.0270447
FMNL2	2	152640882	GA	G	4.72352	2.3094	0.0408208
FMNL2	2	152643417	A	T	3.91888	1.90358	0.0395243
FMNL2	2	152643486	TCTCA	T	4.59528	2.30936	0.0466071
FMNL2	2	152647819	C	T	5.3244	2.30936	0.0211342
FMNL2	2	152647874	GTT	G	2.63097	1.5121	0.0818689
FMNL2	2	152647875	TTC	T	4.19201	1.74652	0.016386
SYCP1	1	114855436	A	G	1.37682	1.44011	0.339046
SYCP1	1	114855466	T	C	5.15932	2.30936	0.0254773
SYCP1	1	114857484	ACT	A	4.62242	2.30936	0.0453271
SYCP1	1	114885562	C	G	5.07799	2.30936	0.0278866
SYCP1	1	114947244	A	G	4.24453	1.931	0.027942
SYCP1	1	114977602	G	GA	2.26131	1.47165	0.124397
SYCP1	1	114984799	T	TA	4.26417	1.92309	0.0265989
SYCP1	1	114994988	A	AT	4.54177	2.30936	0.0492199
